# Supplementary material for: Taxonomic review and phylogenetic analysis of fifteen North American Entomobrya (Collembola, Entomobryidae), including four new species
Source: Zookeys. 2015 Oct 5;(525):1–75. doi: 10.3897/zookeys.525.6020 (PMC4607850; doi:10.3897/zookeys.525.6020)
Supplement: XML Treatment for Entomobrya assuta [file zookeys.525.6020-treatment1.xml]

<!DOCTYPE tp:taxon-treatment
  PUBLIC "-//TaxonX//DTD Taxonomic Treatment Publishing DTD v0 20100105//EN" "tax-treatment-NSO.dtd">
<tp:taxon-treatment xmlns:tp="http://www.plazi.org/taxpub"><tp:treatment-meta><kwd-group><label>Taxon classification</label><kwd><named-content content-type="kingdom">Animalia</named-content></kwd><kwd><named-content content-type="order">Collembola</named-content></kwd><kwd><named-content content-type="family">Entomobryidae</named-content></kwd></kwd-group><mixed-citation publication-type="journal"><person-group><name><surname>Katz</surname><given-names>Aron D.</given-names></name><name><surname>Giordano</surname><given-names>Rosanna</given-names></name><name><surname>Soto-Adames</surname><given-names>Felipe</given-names></name></person-group><article-title>Taxonomic review and phylogenetic analysis of fifteen North American <italic><tp:taxon-name><tp:taxon-name-part taxon-name-part-type="genus">Entomobrya</tp:taxon-name-part></tp:taxon-name></italic> (<tp:taxon-name><tp:taxon-name-part taxon-name-part-type="order">Collembola</tp:taxon-name-part></tp:taxon-name>, <tp:taxon-name><tp:taxon-name-part taxon-name-part-type="family">Entomobryidae</tp:taxon-name-part></tp:taxon-name>), including four new species</article-title><source>Zookeys</source><day>5</day><month>10</month><year>2015</year><volume>2015</volume><issue>525</issue><fpage>1</fpage><lpage>75</lpage><pub-id pub-id-type="doi">10.3897/zookeys.525.6020</pub-id></mixed-citation></tp:treatment-meta><tp:nomenclature><tp:taxon-name>
                                <tp:taxon-name-part taxon-name-part-type="genus">Entomobrya</tp:taxon-name-part>
                                <tp:taxon-name-part taxon-name-part-type="species">assuta</tp:taxon-name-part>
                            </tp:taxon-name><tp:taxon-authority>Folsom, 1924</tp:taxon-authority><xref ref-type="fig" rid="F2">Figs 2</xref><xref ref-type="fig" rid="F3">, 3A</xref><xref ref-type="fig" rid="F7">, 7</xref><xref ref-type="fig" rid="F8">, 8</xref><xref ref-type="fig" rid="F39">, 39</xref></tp:nomenclature><tp:treatment-sec sec-type="Description"><title>Description.</title><p><italic>Body shape and color pattern</italic>. Body dorso-ventrally flattened. Dorsal color pattern highly variable, and in many cases, without clear discrete forms (Fig. <xref ref-type="fig" rid="F7">7</xref>). Patterns usually consisting of black or dark blue pigment on a white, yellow, orange, or light purple background. Thorax pigmentation variable. Sometimes Th. 2 and Abd. 3 entirely dark, forming two strong transverse bands. All forms studied have a dark transverse band across the posterior margin of Abd. 2. Abd. 3 entirely dark or with two or three pale spots. Abd. 4 and 5 also with 2-3 pale spots each. Posterior margin of Abd. 4 usually lacking pigment, forming an irregular pale transverse band. Antennae usually entirely purple, but 1<sup>st</sup> antennal segment at times considerably lighter.</p><fig id="F7" position="float" orientation="portrait"><label>Figure 7.</label><caption><p> Color patterns of <italic><tp:taxon-name><tp:taxon-name-part taxon-name-part-type="genus">Entomobrya</tp:taxon-name-part> <tp:taxon-name-part taxon-name-part-type="species">assuta</tp:taxon-name-part></tp:taxon-name></italic>. Photographed specimens are from the following localities: <bold>A</bold> Champaign Co., IL <bold>B</bold> Champaign Co., IL <bold>C</bold> Champaign Co., IL <bold>D</bold> Knox Co., TN <bold>E</bold> Knox Co., TN <bold>F</bold> Mason Co, IL <bold>G</bold> Knox Co., TN <bold>H</bold> Iroquois Co., IL.</p></caption><graphic xmlns:xlink="http://www.w3.org/1999/xlink" xlink:href="zookeys-525-001-g007.jpg" position="float" orientation="portrait" xlink:type="simple" id="oo_59230.jpg"/></fig><p><italic>Head</italic>. Apical bulb of 4<sup>th</sup> antennal segment usually bilobed, sometimes simple or, rarely, trilobed. Long differentiated smooth setae on ventral side of 1<sup>st </sup>antennal segment ≈3x short setae. Prelabral setae finely ciliated, seemingly smooth at low magnification under light microscopy. Distal margin of labral papillae with 2-3 small spine-like projections (Fig. <xref ref-type="fig" rid="F2">2</xref>). Dorsal head chaetotaxy reduced in comparison with other species (Fig. <xref ref-type="fig" rid="F8">8A</xref>); macrosetae An’<sub>0</sub>, A<sub>6</sub>, M<sub>3i</sub>, S’<sub>0</sub>, S<sub>1</sub>, Pi<sub>1</sub>, Pa<sub>2</sub>, Pa<sub>3</sub>, Pm<sub>2</sub>, and Pm<sub>1i</sub> always absent; An<sub>3a3</sub> seen in one individual; M<sub>3</sub> present in 1/4 of individuals observed; S<sub>0</sub> and Pa<sub>1</sub> usually present. Eyes G and H small and subequal. Eye patch with 5 setae.</p><fig id="F8" position="float" orientation="portrait"><label>Figure 8.</label><caption><p> Dorsal chaetotaxy of <italic><tp:taxon-name><tp:taxon-name-part taxon-name-part-type="genus">Entomobrya</tp:taxon-name-part> <tp:taxon-name-part taxon-name-part-type="species">assuta</tp:taxon-name-part></tp:taxon-name></italic>: <bold>A</bold> Head <bold>B</bold> Mesothorax <bold>C</bold> Metathorax <bold>D</bold> 1<sup>st</sup> abdominal segment <bold>E</bold> 2<sup>nd</sup> abdominal segment <bold>F</bold> 3<sup>rd</sup> abdominal segment <bold>G</bold> 4<sup>th</sup> abdominal segment. Scale bars = 100 µm. See Figure <xref ref-type="fig" rid="F5">5</xref> for symbol legend.</p></caption><graphic xmlns:xlink="http://www.w3.org/1999/xlink" xlink:href="zookeys-525-001-g008.jpg" position="float" orientation="portrait" xlink:type="simple" id="oo_59231.jpg"/></fig><p><italic>Thorax</italic>. Thoracic chaetotaxy extremely reduced but stable, without macrosetae variation in specimens studied. A row of microsetae present along entire posterior margin of Th. 2 and Th. 3 (not displayed in figures). Th. 2, with a<sub>5</sub> and 5 posterior macrosetae (Fig. <xref ref-type="fig" rid="F8">8B</xref>): p<sub>4</sub>, p<sub>5</sub>, p<sub>6</sub>, p<sub>6e</sub>, and p<sub>6ep</sub>. Th. 3, with 7 macrosetae (Fig. <xref ref-type="fig" rid="F8">8C</xref>): a<sub>5</sub>, a<sub>6</sub>, m<sub>5</sub>, m<sub>6</sub>, m<sub>7</sub>, p<sub>4</sub>, and p<sub>6</sub>; macrosetae a<sub>1</sub>, a<sub>2</sub>, and a<sub>3</sub> absent. Chaetotaxy of zone Pm extremely reduced for both thoracic segments, without macrosetae (Figs <xref ref-type="fig" rid="F3">3A</xref>; <xref ref-type="fig" rid="F8">8B,C</xref>).</p><p><italic>Legs</italic>. Trochanteral organ with triangular setal pattern and up to 23 setae. Unguis with 4 inner teeth; basal teeth located approximately middle of inner claw length.</p><p><italic>Abdomen</italic>. Abdominal chaetotaxy reduced but stable, no macrosetae variation observed. Abd. 1 with 1 macroseta only (Fig. <xref ref-type="fig" rid="F8">8D</xref>); row of microsetae along entire posterior margin present (not displayed in figure). Abd. 2 with 3 macrosetae: m<sub>3</sub>, m<sub>3e</sub>, and m<sub>5</sub> (Fig. <xref ref-type="fig" rid="F8">8E</xref>). Abd. 3 with 4 macrosetae: a<sub>2</sub>, m<sub>3</sub>, pm<sub>6</sub>, and p<sub>6</sub>. Mesosetae a<sub>2a</sub>, inserted slightly anterior and exterior to a<sub>2</sub>, sometimes with relatively large socket resembling socket of macroseta a<sub>3</sub>, but due to mesoseta a<sub>2a</sub>’s close proximity to a<sub>2</sub>, it is most likely a duplicate of a<sub>2</sub> rather than homologous to a<sub>3</sub> (Fig. <xref ref-type="fig" rid="F8">8F</xref>). Abd. 4 with 4 inner macrosetae (Fig. <xref ref-type="fig" rid="F8">8G</xref>). Mucronal teeth subequal.</p></tp:treatment-sec><tp:treatment-sec sec-type="Remarks"><title>Remarks.</title><p><italic><tp:taxon-name><tp:taxon-name-part taxon-name-part-type="genus">Entomobrya</tp:taxon-name-part> <tp:taxon-name-part taxon-name-part-type="species">assuta</tp:taxon-name-part></tp:taxon-name></italic> is the only species with the color pattern as described above in combination with the absence of all the following macrosetae: head Ps<sub>3</sub>, Th. 2 m<sub>2</sub> and m<sub>3</sub>, Abd. 2 a<sub>2</sub>, a<sub>3</sub> and m<sub>3ep</sub>, and Abd. 3 a<sub>1</sub> (see Table <xref ref-type="table" rid="T2">2</xref> for additional diagnostic characters). Among all species observed in this study, only <italic><tp:taxon-name><tp:taxon-name-part taxon-name-part-type="genus">Entomobrya</tp:taxon-name-part> <tp:taxon-name-part taxon-name-part-type="species">assuta</tp:taxon-name-part></tp:taxon-name></italic> and <italic><tp:taxon-name><tp:taxon-name-part taxon-name-part-type="genus">Entomobrya</tp:taxon-name-part> <tp:taxon-name-part taxon-name-part-type="species">citrensis</tp:taxon-name-part></tp:taxon-name></italic> sp. n. share this unique pattern of substantially reduced dorsal chaetotaxy. <italic><tp:taxon-name><tp:taxon-name-part taxon-name-part-type="genus">Entomobrya</tp:taxon-name-part> <tp:taxon-name-part taxon-name-part-type="species">assuta</tp:taxon-name-part></tp:taxon-name></italic> and <italic><tp:taxon-name><tp:taxon-name-part taxon-name-part-type="genus">Entomobrya</tp:taxon-name-part> <tp:taxon-name-part taxon-name-part-type="species">citrensis</tp:taxon-name-part></tp:taxon-name></italic> sp. n. share very similar chaetotaxy and color pattern. In fact, <italic><tp:taxon-name><tp:taxon-name-part taxon-name-part-type="genus">Entomobrya</tp:taxon-name-part> <tp:taxon-name-part taxon-name-part-type="species">citrensis</tp:taxon-name-part></tp:taxon-name></italic> sp. n. was at first considered to be an undescribed color form of <italic><tp:taxon-name><tp:taxon-name-part taxon-name-part-type="genus">Entomobrya</tp:taxon-name-part> <tp:taxon-name-part taxon-name-part-type="species">assuta</tp:taxon-name-part></tp:taxon-name></italic>, but molecular data provides evidence for their separation (<xref ref-type="bibr" rid="B30">Katz et al. 2015</xref>).</p><p>Subsequent comparative morphological observations between the two forms show that head macroseta Ps<sub>3</sub> and Abd. 2 macroseta a<sub>3</sub> are both absent in <italic><tp:taxon-name><tp:taxon-name-part taxon-name-part-type="genus">Entomobrya</tp:taxon-name-part> <tp:taxon-name-part taxon-name-part-type="species">assuta</tp:taxon-name-part></tp:taxon-name></italic>, but present in <italic><tp:taxon-name><tp:taxon-name-part taxon-name-part-type="genus">Entomobrya</tp:taxon-name-part> <tp:taxon-name-part taxon-name-part-type="species">citrensis</tp:taxon-name-part></tp:taxon-name></italic> sp. n.; additionally, <italic><tp:taxon-name><tp:taxon-name-part taxon-name-part-type="genus">Entomobrya</tp:taxon-name-part> <tp:taxon-name-part taxon-name-part-type="species">citrensis</tp:taxon-name-part></tp:taxon-name></italic> sp. n. has a complete, dark transverse band located medially across Abd. 4, whereas this band is absent in <italic><tp:taxon-name><tp:taxon-name-part taxon-name-part-type="genus">Entomobrya</tp:taxon-name-part> <tp:taxon-name-part taxon-name-part-type="species">assuta</tp:taxon-name-part></tp:taxon-name></italic>. Labral morphology also separates these species, <italic><tp:taxon-name><tp:taxon-name-part taxon-name-part-type="genus">Entomobrya</tp:taxon-name-part> <tp:taxon-name-part taxon-name-part-type="species">assuta</tp:taxon-name-part></tp:taxon-name></italic> has relatively uniform labral papillae, each with two to three seta or spine-like projection, whereas <italic><tp:taxon-name><tp:taxon-name-part taxon-name-part-type="genus">Entomobrya</tp:taxon-name-part> <tp:taxon-name-part taxon-name-part-type="species">citrensis</tp:taxon-name-part></tp:taxon-name></italic> sp. n. has up to five minute bumps or serrations on the two internal papillae and only two larger spine-like projections on the two external papillae (Fig. <xref ref-type="fig" rid="F2">2</xref>). It should be pointed out that the last character may be variable and should be used in combination with chaetotaxy and color pattern for diagnosis.</p><p><xref ref-type="bibr" rid="B15">Christiansen and Bellinger (1998)</xref> reported seven different color forms of <italic><tp:taxon-name><tp:taxon-name-part taxon-name-part-type="genus">Entomobrya</tp:taxon-name-part> <tp:taxon-name-part taxon-name-part-type="species">assuta</tp:taxon-name-part></tp:taxon-name></italic>, each occurring in separate localities across North America. Many of these color forms were not sampled for this study, and in view of the discovery of <italic><tp:taxon-name><tp:taxon-name-part taxon-name-part-type="genus">Entomobrya</tp:taxon-name-part> <tp:taxon-name-part taxon-name-part-type="species">citrensis</tp:taxon-name-part></tp:taxon-name></italic> sp. n. it is possible that some of them may represent distinct species. Future determinations of <italic><tp:taxon-name><tp:taxon-name-part taxon-name-part-type="genus">Entomobrya</tp:taxon-name-part> <tp:taxon-name-part taxon-name-part-type="species">assuta</tp:taxon-name-part></tp:taxon-name></italic> will have to be based on analysis of chaetotaxy and other morphological characters outlined in the present description and not just color pattern.</p><p><italic><tp:taxon-name><tp:taxon-name-part taxon-name-part-type="genus">Entomobrya</tp:taxon-name-part> <tp:taxon-name-part taxon-name-part-type="species">assuta</tp:taxon-name-part></tp:taxon-name></italic> appears to be an intrusion of a southern subtropical or tropical <italic><tp:taxon-name><tp:taxon-name-part taxon-name-part-type="genus">Entomobrya</tp:taxon-name-part></tp:taxon-name></italic> lineage into the Nearctic region. <xref ref-type="bibr" rid="B15">Christiansen and Bellinger (1998)</xref> noted that the dorsal and genital chaetotaxy of <italic><tp:taxon-name><tp:taxon-name-part taxon-name-part-type="genus">Entomobrya</tp:taxon-name-part> <tp:taxon-name-part taxon-name-part-type="species">assuta</tp:taxon-name-part></tp:taxon-name></italic> is more similar to tropical rather than Nearctic species. In fact, the reduction in chaetotaxy approaches that seen in <italic><tp:taxon-name><tp:taxon-name-part taxon-name-part-type="genus">Entomobrya</tp:taxon-name-part> <tp:taxon-name-part taxon-name-part-type="species">longiseta</tp:taxon-name-part></tp:taxon-name></italic> Soto-Adames and <italic><tp:taxon-name><tp:taxon-name-part taxon-name-part-type="genus">Entomobrya</tp:taxon-name-part> <tp:taxon-name-part taxon-name-part-type="species">linda</tp:taxon-name-part></tp:taxon-name></italic> Soto-Adames from the Caribbean, more than other Nearctic forms.</p><!--PageBreak--></tp:treatment-sec><tp:treatment-sec sec-type="Distribution"><title>Distribution.</title><p>Endemic to North America (Suppl. material <xref ref-type="supplementary-material" rid="S2">2</xref>: A).</p></tp:treatment-sec><tp:treatment-sec sec-type="material"><title>Material examined.</title><p>USA: <italic>Cotypes</italic> (J. W. Folsom), 2 on slide, Vermont, Clarendon, under bark Mar-April 1898 (O. W. Barrett), <named-content xmlns:xlink="http://www.w3.org/1999/xlink" content-type="dwc:institutional_code" xlink:type="simple">INHS</named-content> Cat. No. 528,332; <italic>Cotypes</italic> (J. W. Folsom), 5 in vial, same information as above; <italic>Cotypes</italic> (J. W. Folsom), 4 in vial, Geneva, N. Y., June 18, 1917, beneath apple bark (H. Glasgow). Other material examined: 2 in vial, Alabama, Covington Co., Conecuh National Forest, off Co. Rd. 11 (<named-content xmlns:xlink="http://www.w3.org/1999/xlink" content-type="dwc:verbatimCoordinates" xlink:type="simple">31.07900,-86.61203</named-content>), under bark, 2.i.2012 (A. Katz &amp; M. DuBray), AK12-6; 3 on slides, 20 in vial, Florida, Taylor Co., Econfina State Park (<named-content xmlns:xlink="http://www.w3.org/1999/xlink" content-type="dwc:verbatimCoordinates" xlink:type="simple">30.0656,-83.91066</named-content>), under bark, 9.viii.2011, AK11-116; 2 in vial, Illinois, Champaign Co., Champaign, Kaufman Lake Park (<named-content xmlns:xlink="http://www.w3.org/1999/xlink" content-type="dwc:verbatimCoordinates" xlink:type="simple">40.11514,-88.29000</named-content>), in bird nest, 8.v.2011, AK11-26; 3 on slides, 5 in vial, Illinois, Champaign Co., Urbana, Brownfield Woods (<named-content xmlns:xlink="http://www.w3.org/1999/xlink" content-type="dwc:verbatimCoordinates" xlink:type="simple">40.14462,-88.16543</named-content>), on low-lying vegetation, 7.vii.2011, AK11-60; 1 on slide, Illinois, Champaign Co., Urbana, bird nest, 28.ix.1957 (R. Hurley); 5 on slides, Illinois, Iroquois Co., Iroquois County Forest Preserve (<named-content xmlns:xlink="http://www.w3.org/1999/xlink" content-type="dwc:verbatimCoordinates" xlink:type="simple">40.99279,-87.59734</named-content>), under bark, 19.viii.1989 (F. Soto-Adames); 1 in vial, Illinois, Jasper Co., Sam Parr State Fish and Wildlife Area (<named-content xmlns:xlink="http://www.w3.org/1999/xlink" content-type="dwc:verbatimCoordinates" xlink:type="simple">39.03293,-88.12516</named-content>), under bark, 15.vii.2011 (A. Katz &amp; F. Soto-Adames), AK11-73; 2 in vial, Illinois, Jo Davies Co., South Blanding Rd., Stevenson Property (<named-content xmlns:xlink="http://www.w3.org/1999/xlink" content-type="dwc:verbatimCoordinates" xlink:type="simple">42.29895,-90.36967</named-content>), under bark, 27.viii.2011, A11-148; 1 on slide, 6 in vial, Illinois, Jo Davies Co., Princess Mine 1 (<named-content xmlns:xlink="http://www.w3.org/1999/xlink" content-type="dwc:verbatimCoordinates" xlink:type="simple">42.30565,-90.39740</named-content>), under bark, 26.viii.2011, AK11-142; 1 in vial, Illinois, Jo Davies Co., Princess Mine 1 (<named-content xmlns:xlink="http://www.w3.org/1999/xlink" content-type="dwc:verbatimCoordinates" xlink:type="simple">42.30565,-90.39740</named-content>), beating vegetation, 26.viii.2011, AK11-143; 4 in vial, Illinois, Jo Davies Co., South River Rd., Asgard Vent 1 (<named-content xmlns:xlink="http://www.w3.org/1999/xlink" content-type="dwc:verbatimCoordinates" xlink:type="simple">42.30170,-90.40345</named-content>), under bark, 27.viii.2011, AK11-153; 1 on slide, 7 in vial, Illinois, Jo Davies Co., South River Rd., Asgard Vent 2 (<named-content xmlns:xlink="http://www.w3.org/1999/xlink" content-type="dwc:verbatimCoordinates" xlink:type="simple">42.30378,-90.40108</named-content>), under bark, 27.viii.2011, AK11-157; 1 on slide, Illinois, Kankakee Co., Kankakee River State Park (<named-content xmlns:xlink="http://www.w3.org/1999/xlink" content-type="dwc:verbatimCoordinates" xlink:type="simple">41.19482,-87.96875</named-content>), from bird nest, 10.iv.2011, AK11-6; 1 on slide, Illinois, Kankakee Co., Kankakee River State Park (<named-content xmlns:xlink="http://www.w3.org/1999/xlink" content-type="dwc:verbatimCoordinates" xlink:type="simple">41.19482,-87.96875</named-content>), from squirrel nest, 10.iv.2011, AK11-8; 1 in vial, Illinois, Mason Co, Revis Hill Nature Prairie Reserve (<named-content xmlns:xlink="http://www.w3.org/1999/xlink" content-type="dwc:verbatimCoordinates" xlink:type="simple">40.15246,-89.85330</named-content>), beating vegetation, 18.vii.2011 (A. Katz &amp; F. Soto-Adames), AK11-86; 2 on slides, 4 in vial, Illinois, Mason Co., Sand Ridge State Park (<named-content xmlns:xlink="http://www.w3.org/1999/xlink" content-type="dwc:verbatimCoordinates" xlink:type="simple">40.40892,-89.87590</named-content>), beating branches, 18.vii.2011 (A. Katz &amp; F. Soto-Adames), AK11-82; 2 on slides, 8 in vial, Illinois, Piatt Co., Lodge Park (<named-content xmlns:xlink="http://www.w3.org/1999/xlink" content-type="dwc:verbatimCoordinates" xlink:type="simple">40.06709,-88.56596</named-content>), under bark, 23.vii.2011, AK11-100; 1 in vial, Illinois, Pike Co., Lincoln’s New Salem State Park (<named-content xmlns:xlink="http://www.w3.org/1999/xlink" content-type="dwc:verbatimCoordinates" xlink:type="simple">39.96868,-89.83386</named-content>), beating grasses, 18.vii.2011 (A. Katz &amp; F. Soto-Adames), AK11-90;1 on slide, 3 in vial, Illinois, Pope Co., Lake Glendale (<named-content xmlns:xlink="http://www.w3.org/1999/xlink" content-type="dwc:verbatimCoordinates" xlink:type="simple">37.41350,-88.65982</named-content>), under bark, 24.ix.2011, AK11-160; 1 on slide, Illinois, Vermilion Co., University of Illinois Observatory, Nixon Fork, leaf littler, 25.iv.2009 (F. Soto-Adames &amp; L. Deem), FD09-25; 1 in vial, Illinois, Vermilion Co., Kennekuk Cover County Park, Windfall Prairie Nature Preserve (<named-content xmlns:xlink="http://www.w3.org/1999/xlink" content-type="dwc:verbatimCoordinates" xlink:type="simple">40.20995,-87.74181</named-content>), aspirated from bushes, 16.vi.2011 (A. Katz &amp; F. Soto-Adames), AK11-59; 3 on slides, Illinois, Will Co., Braidwood (<named-content xmlns:xlink="http://www.w3.org/1999/xlink" content-type="dwc:verbatimCoordinates" xlink:type="simple">41.25118,-88.19494</named-content>), soil and leaf litter, 6-8.ix.2011 (F. Soto-Adames); 2 on slides, Michigan, Ingham Co., Michigan State University, Baker Wdlt. (<named-content xmlns:xlink="http://www.w3.org/1999/xlink" content-type="dwc:verbatimCoordinates" xlink:type="simple">42.66527,-84.36264</named-content>) under bark of standing dead pine, 24.vii.2008 (E. C. Bernard), BW-11; 1 on slide, Michigan, St. Clair <!--PageBreak-->Co., Algonac State Park (<named-content xmlns:xlink="http://www.w3.org/1999/xlink" content-type="dwc:verbatimCoordinates" xlink:type="simple">42.65447,-82.52430</named-content>), under bark of recently fallen maple, 25.vii.2008 (E. C. Bernard), ASP-15; 8 in vial, Pennsylvania, Chester Co., Wayne, sweep of <italic><tp:taxon-name><tp:taxon-name-part taxon-name-part-type="genus">Forsythia</tp:taxon-name-part></tp:taxon-name></italic> sp., 29.vi.2012, AK12-50; 7 on slides, 30+in vial, Tennessee, Knox Co., University of Tennessee, Ag. Campus, Morgan Hall (<named-content xmlns:xlink="http://www.w3.org/1999/xlink" content-type="dwc:verbatimCoordinates" xlink:type="simple">36.01023,-83.93829</named-content>), on moist fallen bark, April 2010 (E. C. Bernard).</p></tp:treatment-sec><tp:treatment-sec><!--Section generated to contain objects referenced in tp:taxon-treatment.--><fig id="F2" position="float" orientation="portrait"><label>Figure 2.</label><caption><p> <bold>A</bold> <italic><tp:taxon-name><tp:taxon-name-part taxon-name-part-type="genus">Entomobrya</tp:taxon-name-part> <tp:taxon-name-part taxon-name-part-type="species">atrocincta</tp:taxon-name-part></tp:taxon-name></italic>. SEM photograph of mouth cone, four labral papillae with multiple projections (1) (arrow points to 3<sup>rd</sup> papilla from left to right) and labial appendage (2) <bold>B–D</bold> drawings of labral papillae of <italic><tp:taxon-name><tp:taxon-name-part taxon-name-part-type="genus">Entomobrya</tp:taxon-name-part></tp:taxon-name></italic> and <italic><tp:taxon-name><tp:taxon-name-part taxon-name-part-type="genus">Willowsia</tp:taxon-name-part></tp:taxon-name></italic> species: <italic><tp:taxon-name><tp:taxon-name-part taxon-name-part-type="genus">Entomobrya</tp:taxon-name-part></tp:taxon-name></italic> with multiple projections per papilla (column B); <italic><tp:taxon-name><tp:taxon-name-part taxon-name-part-type="genus">Entomobrya</tp:taxon-name-part></tp:taxon-name></italic> with a single projection per papillae (column C); labral papillae of all <italic><tp:taxon-name><tp:taxon-name-part taxon-name-part-type="genus">Willowsia</tp:taxon-name-part></tp:taxon-name></italic> species occurring in the Eastern United Sates (column D). Note <italic><tp:taxon-name><tp:taxon-name-part taxon-name-part-type="genus">Willowsia</tp:taxon-name-part></tp:taxon-name></italic> n. sp. 1 can be differentiated by the presence of multiple projections per papilla. <italic><tp:taxon-name><tp:taxon-name-part taxon-name-part-type="genus">Entomobrya</tp:taxon-name-part> <tp:taxon-name-part taxon-name-part-type="species">jubata</tp:taxon-name-part></tp:taxon-name></italic> sp. n. and <italic><tp:taxon-name><tp:taxon-name-part taxon-name-part-type="genus">Entomobrya</tp:taxon-name-part> <tp:taxon-name-part taxon-name-part-type="species">ligata</tp:taxon-name-part></tp:taxon-name></italic> are not included in figure but are similar to <italic><tp:taxon-name><tp:taxon-name-part taxon-name-part-type="genus">Entomobrya</tp:taxon-name-part> <tp:taxon-name-part taxon-name-part-type="species">clitellaria</tp:taxon-name-part></tp:taxon-name></italic> and <italic><tp:taxon-name><tp:taxon-name-part taxon-name-part-type="genus">Entomobrya</tp:taxon-name-part> <tp:taxon-name-part taxon-name-part-type="species">unifasciata</tp:taxon-name-part></tp:taxon-name></italic> sp. n. respectively. Scale bars = 20 µm.</p></caption><graphic xmlns:xlink="http://www.w3.org/1999/xlink" xlink:href="zookeys-525-001-g002.jpg" position="float" orientation="portrait" xlink:type="simple" id="oo_59224.jpg"/></fig><fig id="F3" position="float" orientation="portrait"><label>Figure 3.</label><caption><p> Differences of macrosetae abundance within thoracic chaetotaxy zones A, L, M, Pm, and Pl for Th. 2 (top) and Th. 3 (bottom): <bold>A</bold> <italic><tp:taxon-name><tp:taxon-name-part taxon-name-part-type="genus">Entomobrya</tp:taxon-name-part> <tp:taxon-name-part taxon-name-part-type="species">assuta</tp:taxon-name-part></tp:taxon-name></italic> with the lowest number of macrosetae <bold>B</bold> <italic><tp:taxon-name><tp:taxon-name-part taxon-name-part-type="genus">Entomobrya</tp:taxon-name-part> <tp:taxon-name-part taxon-name-part-type="species">atrocincta</tp:taxon-name-part></tp:taxon-name></italic> with a moderate number of macrosetae <bold>C</bold> <italic><tp:taxon-name><tp:taxon-name-part taxon-name-part-type="genus">Entomobrya</tp:taxon-name-part> <tp:taxon-name-part taxon-name-part-type="species">unostrigata</tp:taxon-name-part></tp:taxon-name></italic> with a moderate number of macrosetae <bold>D</bold> <italic><tp:taxon-name><tp:taxon-name-part taxon-name-part-type="genus">Entomobrya</tp:taxon-name-part> <tp:taxon-name-part taxon-name-part-type="species">decemfasciata</tp:taxon-name-part></tp:taxon-name></italic> with the most macrosetae. Marked differences in zone Pm for both segments clearly differentiate between some groups of <italic><tp:taxon-name><tp:taxon-name-part taxon-name-part-type="genus">Entomobrya</tp:taxon-name-part></tp:taxon-name></italic>. Scale bars = 100 µm.</p></caption><graphic xmlns:xlink="http://www.w3.org/1999/xlink" xlink:href="zookeys-525-001-g003.jpg" position="float" orientation="portrait" xlink:type="simple" id="oo_59226.jpg"/></fig><fig id="F5" position="float" orientation="portrait"><label>Figure 5.</label><caption><p>Symbol legend for diagrammatic figures of chaetotaxy presented in the species descriptions.</p></caption><graphic xmlns:xlink="http://www.w3.org/1999/xlink" xlink:href="zookeys-525-001-g005.jpg" position="float" orientation="portrait" xlink:type="simple" id="oo_59228.jpg"/></fig><fig id="F39" position="float" orientation="portrait"><label>Figure 39.</label><caption><p> Bayesian 50% majority rules consensus trees with <italic><tp:taxon-name><tp:taxon-name-part taxon-name-part-type="genus">Pseudosinella</tp:taxon-name-part> <tp:taxon-name-part taxon-name-part-type="species">violenta</tp:taxon-name-part></tp:taxon-name></italic> as the outgroup: <bold>A</bold> phylogeny resulting from the analysis of cytochrome <italic>c</italic> oxidase I DNA sequences (complete gene, 1539 bp) from <xref ref-type="bibr" rid="B30">Katz et al. (2015)</xref> <bold>B</bold> phylogeny resulting from the analysis of 179 morphological characters <bold>C</bold> combined phylogeny (COI and morphology). <italic><tp:taxon-name><tp:taxon-name-part taxon-name-part-type="genus">Entomobrya</tp:taxon-name-part></tp:taxon-name></italic> species groups are highlighted with colored boxes. Branches of representing taxa from the same species were collapsed into triangles (triangle length represents branch lengths between collapsed branches) for simplicity. Branch labels include posterior probabilities (above) and maximum likelihood bootstrap support (below). Scale bars represent 0.2 base substitutions.</p></caption><graphic xmlns:xlink="http://www.w3.org/1999/xlink" xlink:href="zookeys-525-001-g039.jpg" position="float" orientation="portrait" xlink:type="simple" id="oo_59262.jpg"/></fig><table-wrap id="T2" position="float" orientation="portrait"><label>Table 2.</label><caption><p> Informative diagnostic adult chaetotaxy for the separation of all <italic><tp:taxon-name><tp:taxon-name-part taxon-name-part-type="genus">Entomobrya</tp:taxon-name-part></tp:taxon-name></italic> species in this study<sup>5,6</sup>. These characters were specifically chosen for their ease of observation, stability, and lack of polymorphic states. Refer to species remarks for more specific diagnostic characters. Parentheses indicate a rarely observed state.</p></caption><table id="TID0EQAAK" rules="all"><tbody><tr><th rowspan="1" colspan="1"/><th rowspan="1" colspan="5">Head macrosetae<xref ref-type="table-fn" rid="TN3"><sup>1</sup></xref></th><th rowspan="1" colspan="2">Th. 2 macrosetae<xref ref-type="table-fn" rid="TN3"><sup>1</sup></xref></th><th rowspan="1" colspan="3">Abd. 2 macrosetae<xref ref-type="table-fn" rid="TN3"><sup>1</sup></xref></th><th rowspan="1" colspan="2">Abd. 3 macrosetae<xref ref-type="table-fn" rid="TN3"><sup>1</sup></xref></th><th rowspan="2" colspan="1">Prelabral setae<xref ref-type="table-fn" rid="TN4"><sup>2</sup></xref></th><th rowspan="2" colspan="1">Number of eye patch setae<xref ref-type="table-fn" rid="TN5"><sup>3</sup></xref></th><th rowspan="2" colspan="1">Labral papilla<xref ref-type="table-fn" rid="TN6"><sup>4</sup></xref></th></tr><tr><th rowspan="1" colspan="1">Species</th><th rowspan="1" colspan="1">M<sub>3i</sub></th><th rowspan="1" colspan="1">S’<sub>0</sub></th><th rowspan="1" colspan="1">S<sub>4i</sub></th><th rowspan="1" colspan="1">Ps<sub>3</sub></th><th rowspan="1" colspan="1">Ps<sub>5</sub></th><th rowspan="1" colspan="1">m<sub>2</sub></th><th rowspan="1" colspan="1">m<sub>5</sub></th><th rowspan="1" colspan="1">a<sub>2</sub></th><th rowspan="1" colspan="1">a<sub>3</sub></th><th rowspan="1" colspan="1">m<sub>3ep</sub></th><th rowspan="1" colspan="1">a<sub>1</sub></th><th rowspan="1" colspan="1">a<sub>2</sub></th></tr><tr><td rowspan="1" colspan="1"><italic><tp:taxon-name><tp:taxon-name-part taxon-name-part-type="genus">Entomobrya</tp:taxon-name-part> <tp:taxon-name-part taxon-name-part-type="species">assuta</tp:taxon-name-part></tp:taxon-name></italic></td><td rowspan="1" colspan="1">0</td><td rowspan="1" colspan="1">0</td><td rowspan="1" colspan="1">1</td><td rowspan="1" colspan="1">0</td><td rowspan="1" colspan="1">1</td><td rowspan="1" colspan="1">0</td><td rowspan="1" colspan="1">0</td><td rowspan="1" colspan="1">0</td><td rowspan="1" colspan="1">0</td><td rowspan="1" colspan="1">0</td><td rowspan="1" colspan="1">0</td><td rowspan="1" colspan="1">1</td><td rowspan="1" colspan="1">0</td><td rowspan="1" colspan="1">5</td><td rowspan="1" colspan="1">0</td></tr><tr><td rowspan="1" colspan="1"><italic><tp:taxon-name><tp:taxon-name-part taxon-name-part-type="genus">Entomobrya</tp:taxon-name-part> <tp:taxon-name-part taxon-name-part-type="species">atrocincta</tp:taxon-name-part></tp:taxon-name></italic></td><td rowspan="1" colspan="1">0(1)</td><td rowspan="1" colspan="1">0</td><td rowspan="1" colspan="1">1</td><td rowspan="1" colspan="1">0</td><td rowspan="1" colspan="1">1</td><td rowspan="1" colspan="1">1</td><td rowspan="1" colspan="1">0</td><td rowspan="1" colspan="1">1</td><td rowspan="1" colspan="1">1(0)</td><td rowspan="1" colspan="1">0(1)</td><td rowspan="1" colspan="1">1</td><td rowspan="1" colspan="1">1</td><td rowspan="1" colspan="1">1</td><td rowspan="1" colspan="1">5</td><td rowspan="1" colspan="1">0</td></tr><tr><td rowspan="1" colspan="1"><italic><tp:taxon-name><tp:taxon-name-part taxon-name-part-type="genus">Entomobrya</tp:taxon-name-part> <tp:taxon-name-part taxon-name-part-type="species">bicolor</tp:taxon-name-part></tp:taxon-name></italic></td><td rowspan="1" colspan="1">1</td><td rowspan="1" colspan="1">0</td><td rowspan="1" colspan="1">1</td><td rowspan="1" colspan="1">0</td><td rowspan="1" colspan="1">0</td><td rowspan="1" colspan="1">1</td><td rowspan="1" colspan="1">1</td><td rowspan="1" colspan="1">1</td><td rowspan="1" colspan="1">1</td><td rowspan="1" colspan="1">1</td><td rowspan="1" colspan="1">0</td><td rowspan="1" colspan="1">1</td><td rowspan="1" colspan="1">1</td><td rowspan="1" colspan="1">5</td><td rowspan="1" colspan="1">1</td></tr><tr><td rowspan="1" colspan="1"><italic><tp:taxon-name><tp:taxon-name-part taxon-name-part-type="genus">Entomobrya</tp:taxon-name-part> <tp:taxon-name-part taxon-name-part-type="species">citrensis</tp:taxon-name-part></tp:taxon-name></italic> sp. n.</td><td rowspan="1" colspan="1">0</td><td rowspan="1" colspan="1">0</td><td rowspan="1" colspan="1">1</td><td rowspan="1" colspan="1">1</td><td rowspan="1" colspan="1">1</td><td rowspan="1" colspan="1">0</td><td rowspan="1" colspan="1">0</td><td rowspan="1" colspan="1">0</td><td rowspan="1" colspan="1">1</td><td rowspan="1" colspan="1">0</td><td rowspan="1" colspan="1">0</td><td rowspan="1" colspan="1">1</td><td rowspan="1" colspan="1">0</td><td rowspan="1" colspan="1">5</td><td rowspan="1" colspan="1">0</td></tr><tr><td rowspan="1" colspan="1"><italic><tp:taxon-name><tp:taxon-name-part taxon-name-part-type="genus">Entomobrya</tp:taxon-name-part> <tp:taxon-name-part taxon-name-part-type="species">clitellaria</tp:taxon-name-part></tp:taxon-name></italic></td><td rowspan="1" colspan="1">0</td><td rowspan="1" colspan="1">0</td><td rowspan="1" colspan="1">1</td><td rowspan="1" colspan="1">0</td><td rowspan="1" colspan="1">1</td><td rowspan="1" colspan="1">1</td><td rowspan="1" colspan="1">1</td><td rowspan="1" colspan="1">1</td><td rowspan="1" colspan="1">1</td><td rowspan="1" colspan="1">1</td><td rowspan="1" colspan="1">0</td><td rowspan="1" colspan="1">1</td><td rowspan="1" colspan="1">1</td><td rowspan="1" colspan="1">5</td><td rowspan="1" colspan="1">1</td></tr><tr><td rowspan="1" colspan="1"><italic><tp:taxon-name><tp:taxon-name-part taxon-name-part-type="genus">Entomobrya</tp:taxon-name-part> <tp:taxon-name-part taxon-name-part-type="species">decemfasciata</tp:taxon-name-part></tp:taxon-name></italic><xref ref-type="table-fn" rid="TN7"><sup>5</sup></xref></td><td rowspan="1" colspan="1">1</td><td rowspan="1" colspan="1">0</td><td rowspan="1" colspan="1">1</td><td rowspan="1" colspan="1">0</td><td rowspan="1" colspan="1">1</td><td rowspan="1" colspan="1">1</td><td rowspan="1" colspan="1">1</td><td rowspan="1" colspan="1">1</td><td rowspan="1" colspan="1">1</td><td rowspan="1" colspan="1">1</td><td rowspan="1" colspan="1">0</td><td rowspan="1" colspan="1">1</td><td rowspan="1" colspan="1">1</td><td rowspan="1" colspan="1">5</td><td rowspan="1" colspan="1">1</td></tr><tr><td rowspan="1" colspan="1"><italic><tp:taxon-name><tp:taxon-name-part taxon-name-part-type="genus">Entomobrya</tp:taxon-name-part> <tp:taxon-name-part taxon-name-part-type="species">intermedia</tp:taxon-name-part></tp:taxon-name></italic></td><td rowspan="1" colspan="1">0</td><td rowspan="1" colspan="1">0</td><td rowspan="1" colspan="1">0</td><td rowspan="1" colspan="1">0</td><td rowspan="1" colspan="1">1</td><td rowspan="1" colspan="1">1</td><td rowspan="1" colspan="1">1</td><td rowspan="1" colspan="1">1</td><td rowspan="1" colspan="1">1</td><td rowspan="1" colspan="1">0</td><td rowspan="1" colspan="1">1</td><td rowspan="1" colspan="1">0</td><td rowspan="1" colspan="1">1</td><td rowspan="1" colspan="1">5</td><td rowspan="1" colspan="1">0</td></tr><tr><td rowspan="1" colspan="1"><italic><tp:taxon-name><tp:taxon-name-part taxon-name-part-type="genus">Entomobrya</tp:taxon-name-part> <tp:taxon-name-part taxon-name-part-type="species">jubata</tp:taxon-name-part></tp:taxon-name></italic> sp. n.</td><td rowspan="1" colspan="1">0</td><td rowspan="1" colspan="1">1</td><td rowspan="1" colspan="1">1</td><td rowspan="1" colspan="1">0</td><td rowspan="1" colspan="1">0</td><td rowspan="1" colspan="1">1</td><td rowspan="1" colspan="1">1</td><td rowspan="1" colspan="1">1</td><td rowspan="1" colspan="1">1</td><td rowspan="1" colspan="1">1</td><td rowspan="1" colspan="1">0</td><td rowspan="1" colspan="1">1</td><td rowspan="1" colspan="1">1</td><td rowspan="1" colspan="1">5</td><td rowspan="1" colspan="1">1</td></tr><tr><td rowspan="1" colspan="1"><italic><tp:taxon-name><tp:taxon-name-part taxon-name-part-type="genus">Entomobrya</tp:taxon-name-part> <tp:taxon-name-part taxon-name-part-type="species">ligata</tp:taxon-name-part></tp:taxon-name></italic><xref ref-type="table-fn" rid="TN8"><sup>6</sup></xref></td><td rowspan="1" colspan="1">0</td><td rowspan="1" colspan="1">0</td><td rowspan="1" colspan="1">1</td><td rowspan="1" colspan="1">0</td><td rowspan="1" colspan="1">1</td><td rowspan="1" colspan="1">1</td><td rowspan="1" colspan="1">0</td><td rowspan="1" colspan="1">1</td><td rowspan="1" colspan="1">0</td><td rowspan="1" colspan="1">1</td><td rowspan="1" colspan="1">0</td><td rowspan="1" colspan="1">0</td><td rowspan="1" colspan="1">0</td><td rowspan="1" colspan="1">3</td><td rowspan="1" colspan="1">1</td></tr><tr><td rowspan="1" colspan="1"><italic><tp:taxon-name><tp:taxon-name-part taxon-name-part-type="genus">Entomobrya</tp:taxon-name-part> <tp:taxon-name-part taxon-name-part-type="species">multifasciata</tp:taxon-name-part></tp:taxon-name></italic></td><td rowspan="1" colspan="1">0</td><td rowspan="1" colspan="1">0</td><td rowspan="1" colspan="1">0</td><td rowspan="1" colspan="1">0</td><td rowspan="1" colspan="1">1</td><td rowspan="1" colspan="1">1</td><td rowspan="1" colspan="1">0</td><td rowspan="1" colspan="1">1</td><td rowspan="1" colspan="1">1</td><td rowspan="1" colspan="1">0</td><td rowspan="1" colspan="1">1</td><td rowspan="1" colspan="1">1</td><td rowspan="1" colspan="1">1</td><td rowspan="1" colspan="1">5</td><td rowspan="1" colspan="1">0</td></tr><tr><td rowspan="1" colspan="1"><italic><tp:taxon-name><tp:taxon-name-part taxon-name-part-type="genus">Entomobrya</tp:taxon-name-part> <tp:taxon-name-part taxon-name-part-type="species">neotenica</tp:taxon-name-part></tp:taxon-name></italic> sp. n.</td><td rowspan="1" colspan="1">0</td><td rowspan="1" colspan="1">0</td><td rowspan="1" colspan="1">0(1)</td><td rowspan="1" colspan="1">0</td><td rowspan="1" colspan="1">1</td><td rowspan="1" colspan="1">1</td><td rowspan="1" colspan="1">0</td><td rowspan="1" colspan="1">1</td><td rowspan="1" colspan="1">0</td><td rowspan="1" colspan="1">0</td><td rowspan="1" colspan="1">0</td><td rowspan="1" colspan="1">0</td><td rowspan="1" colspan="1">0</td><td rowspan="1" colspan="1">3</td><td rowspan="1" colspan="1">1</td></tr><tr><td rowspan="1" colspan="1"><italic><tp:taxon-name><tp:taxon-name-part taxon-name-part-type="genus">Entomobrya</tp:taxon-name-part> <tp:taxon-name-part taxon-name-part-type="species">nivalis</tp:taxon-name-part></tp:taxon-name></italic></td><td rowspan="1" colspan="1">0</td><td rowspan="1" colspan="1">0</td><td rowspan="1" colspan="1">1</td><td rowspan="1" colspan="1">P</td><td rowspan="1" colspan="1">1</td><td rowspan="1" colspan="1">1</td><td rowspan="1" colspan="1">1</td><td rowspan="1" colspan="1">1</td><td rowspan="1" colspan="1">1</td><td rowspan="1" colspan="1">1</td><td rowspan="1" colspan="1">1</td><td rowspan="1" colspan="1">0</td><td rowspan="1" colspan="1">1</td><td rowspan="1" colspan="1">5(6)</td><td rowspan="1" colspan="1">0</td></tr><tr><td rowspan="1" colspan="1"><italic><tp:taxon-name><tp:taxon-name-part taxon-name-part-type="genus">Entomobrya</tp:taxon-name-part> <tp:taxon-name-part taxon-name-part-type="species">quadrilineata</tp:taxon-name-part></tp:taxon-name></italic><xref ref-type="table-fn" rid="TN7"><sup>5</sup></xref></td><td rowspan="1" colspan="1">1</td><td rowspan="1" colspan="1">0</td><td rowspan="1" colspan="1">1</td><td rowspan="1" colspan="1">0</td><td rowspan="1" colspan="1">1</td><td rowspan="1" colspan="1">1</td><td rowspan="1" colspan="1">1</td><td rowspan="1" colspan="1">1</td><td rowspan="1" colspan="1">1</td><td rowspan="1" colspan="1">1</td><td rowspan="1" colspan="1">0</td><td rowspan="1" colspan="1">1</td><td rowspan="1" colspan="1">1</td><td rowspan="1" colspan="1">5(6)</td><td rowspan="1" colspan="1">1</td></tr><tr><td rowspan="1" colspan="1"><italic><tp:taxon-name><tp:taxon-name-part taxon-name-part-type="genus">Entomobrya</tp:taxon-name-part> <tp:taxon-name-part taxon-name-part-type="species">unifasciata</tp:taxon-name-part></tp:taxon-name></italic> sp. n.<xref ref-type="table-fn" rid="TN8"><sup>6</sup></xref></td><td rowspan="1" colspan="1">0</td><td rowspan="1" colspan="1">0</td><td rowspan="1" colspan="1">1</td><td rowspan="1" colspan="1">0</td><td rowspan="1" colspan="1">1</td><td rowspan="1" colspan="1">1</td><td rowspan="1" colspan="1">0</td><td rowspan="1" colspan="1">1</td><td rowspan="1" colspan="1">0(1)</td><td rowspan="1" colspan="1">1</td><td rowspan="1" colspan="1">0</td><td rowspan="1" colspan="1">0</td><td rowspan="1" colspan="1">0</td><td rowspan="1" colspan="1">3</td><td rowspan="1" colspan="1">1</td></tr><tr><td rowspan="1" colspan="1"><italic><tp:taxon-name><tp:taxon-name-part taxon-name-part-type="genus">Entomobrya</tp:taxon-name-part> <tp:taxon-name-part taxon-name-part-type="species">unostrigata</tp:taxon-name-part></tp:taxon-name></italic></td><td rowspan="1" colspan="1">0</td><td rowspan="1" colspan="1">0</td><td rowspan="1" colspan="1">1</td><td rowspan="1" colspan="1">0</td><td rowspan="1" colspan="1">1</td><td rowspan="1" colspan="1">0</td><td rowspan="1" colspan="1">1</td><td rowspan="1" colspan="1">1</td><td rowspan="1" colspan="1">1</td><td rowspan="1" colspan="1">1</td><td rowspan="1" colspan="1">1</td><td rowspan="1" colspan="1">0</td><td rowspan="1" colspan="1">1</td><td rowspan="1" colspan="1">5</td><td rowspan="1" colspan="1">0</td></tr></tbody></table><table-wrap-foot><fn id="TN3"><label>1</label><p>Character states: absent (0), present (1), polymorphic (P).</p></fn><fn id="TN4"><label>2</label><p>Character states: smooth or finely ciliate (0), ciliate (1).</p></fn><fn id="TN5"><label>3</label><p>Refer to Figure <xref ref-type="fig" rid="F1">1</xref> for SEM photograph of eye patch setae.</p></fn><fn id="TN6"><label>4</label><p>Character states: multiple projections (0), single projection (1). Refer to Figure <xref ref-type="fig" rid="F2">2</xref> for SEM photograph and drawings of labral papillae.</p></fn><fn id="TN7"><label>5</label><p><italic><tp:taxon-name><tp:taxon-name-part taxon-name-part-type="genus">Entomobrya</tp:taxon-name-part> <tp:taxon-name-part taxon-name-part-type="species">decemfasciata</tp:taxon-name-part></tp:taxon-name></italic> and <italic><tp:taxon-name><tp:taxon-name-part taxon-name-part-type="genus">Entomobrya</tp:taxon-name-part> <tp:taxon-name-part taxon-name-part-type="species">quadrilineata</tp:taxon-name-part></tp:taxon-name></italic> cannot be separated by these diagnostic characters. Color pattern is critical for diagnosis.</p></fn><fn id="TN8"><label>6</label><p><italic><tp:taxon-name><tp:taxon-name-part taxon-name-part-type="genus">Entomobrya</tp:taxon-name-part> <tp:taxon-name-part taxon-name-part-type="species">ligata</tp:taxon-name-part></tp:taxon-name></italic> and <italic><tp:taxon-name><tp:taxon-name-part taxon-name-part-type="genus">Entomobrya</tp:taxon-name-part> <tp:taxon-name-part taxon-name-part-type="species">unifasciata</tp:taxon-name-part></tp:taxon-name></italic> sp. n. cannot be separated by these diagnostic characters. Color pattern is critical for diagnosis.</p></fn></table-wrap-foot></table-wrap><fn id="TN3"><label>1</label><p>Character states: absent (0), present (1), polymorphic (P).</p></fn><fn id="TN4"><label>2</label><p>Character states: smooth or finely ciliate (0), ciliate (1).</p></fn><fn id="TN5"><label>3</label><p>Refer to Figure <xref ref-type="fig" rid="F1">1</xref> for SEM photograph of eye patch setae.</p></fn><fn id="TN6"><label>4</label><p>Character states: multiple projections (0), single projection (1). Refer to Figure <xref ref-type="fig" rid="F2">2</xref> for SEM photograph and drawings of labral papillae.</p></fn><fn id="TN7"><label>5</label><p><italic><tp:taxon-name><tp:taxon-name-part taxon-name-part-type="genus">Entomobrya</tp:taxon-name-part> <tp:taxon-name-part taxon-name-part-type="species">decemfasciata</tp:taxon-name-part></tp:taxon-name></italic> and <italic><tp:taxon-name><tp:taxon-name-part taxon-name-part-type="genus">Entomobrya</tp:taxon-name-part> <tp:taxon-name-part taxon-name-part-type="species">quadrilineata</tp:taxon-name-part></tp:taxon-name></italic> cannot be separated by these diagnostic characters. Color pattern is critical for diagnosis.</p></fn><fn id="TN8"><label>6</label><p><italic><tp:taxon-name><tp:taxon-name-part taxon-name-part-type="genus">Entomobrya</tp:taxon-name-part> <tp:taxon-name-part taxon-name-part-type="species">ligata</tp:taxon-name-part></tp:taxon-name></italic> and <italic><tp:taxon-name><tp:taxon-name-part taxon-name-part-type="genus">Entomobrya</tp:taxon-name-part> <tp:taxon-name-part taxon-name-part-type="species">unifasciata</tp:taxon-name-part></tp:taxon-name></italic> sp. n. cannot be separated by these diagnostic characters. Color pattern is critical for diagnosis.</p></fn><fig id="F1" position="float" orientation="portrait"><label>Figure 1.</label><caption><p> <italic><tp:taxon-name><tp:taxon-name-part taxon-name-part-type="genus">Entomobrya</tp:taxon-name-part> <tp:taxon-name-part taxon-name-part-type="species">atrocincta</tp:taxon-name-part></tp:taxon-name></italic>. SEM photograph of right eye patch, eyes (A–H) and eye patch setae (p-t). Scale bar = 20 µm.</p></caption><graphic xmlns:xlink="http://www.w3.org/1999/xlink" xlink:href="zookeys-525-001-g001.jpg" position="float" orientation="portrait" xlink:type="simple" id="oo_59223.jpg"/></fig><supplementary-material xmlns:xlink="http://www.w3.org/1999/xlink" id="S2" position="float" orientation="portrait" xlink:type="simple"><label>Supplementary material 2</label><caption><p>Distribution maps</p></caption><p>Data type: PDF file</p><p>Explanation note: Distribution maps: <bold>A</bold>, <italic><tp:taxon-name><tp:taxon-name-part taxon-name-part-type="genus">Entomobrya</tp:taxon-name-part> <tp:taxon-name-part taxon-name-part-type="species">assuta</tp:taxon-name-part></tp:taxon-name></italic>; <bold>B</bold>, <italic><tp:taxon-name><tp:taxon-name-part taxon-name-part-type="genus">Entomobrya</tp:taxon-name-part> <tp:taxon-name-part taxon-name-part-type="species">atrocincta</tp:taxon-name-part></tp:taxon-name></italic>; <bold>C</bold>, <italic><tp:taxon-name><tp:taxon-name-part taxon-name-part-type="genus">Entomobrya</tp:taxon-name-part> <tp:taxon-name-part taxon-name-part-type="species">bicolor</tp:taxon-name-part></tp:taxon-name></italic>; <bold>D</bold>, <italic><tp:taxon-name><tp:taxon-name-part taxon-name-part-type="genus">Entomobrya</tp:taxon-name-part> <tp:taxon-name-part taxon-name-part-type="species">citrensis</tp:taxon-name-part></tp:taxon-name></italic> sp. n.; <bold>E</bold>, <italic><tp:taxon-name><tp:taxon-name-part taxon-name-part-type="genus">Entomobrya</tp:taxon-name-part> <tp:taxon-name-part taxon-name-part-type="species">clitellaria</tp:taxon-name-part></tp:taxon-name></italic>; <bold>F</bold>, <italic><tp:taxon-name><tp:taxon-name-part taxon-name-part-type="genus">Entomobrya</tp:taxon-name-part> <tp:taxon-name-part taxon-name-part-type="species">decemfasciata</tp:taxon-name-part></tp:taxon-name></italic>; <bold>G</bold>, <italic><tp:taxon-name><tp:taxon-name-part taxon-name-part-type="genus">Entomobrya</tp:taxon-name-part> <tp:taxon-name-part taxon-name-part-type="species">intermedia</tp:taxon-name-part></tp:taxon-name></italic>; <bold>H</bold>, <italic><tp:taxon-name><tp:taxon-name-part taxon-name-part-type="genus">Entomobrya</tp:taxon-name-part> <tp:taxon-name-part taxon-name-part-type="species">jubata</tp:taxon-name-part></tp:taxon-name></italic> sp. n.; <bold>I</bold>, <italic><tp:taxon-name><tp:taxon-name-part taxon-name-part-type="genus">Entomobrya</tp:taxon-name-part> <tp:taxon-name-part taxon-name-part-type="species">ligata</tp:taxon-name-part></tp:taxon-name></italic>; <bold>J</bold>, <italic><tp:taxon-name><tp:taxon-name-part taxon-name-part-type="genus">Entomobrya</tp:taxon-name-part> <tp:taxon-name-part taxon-name-part-type="species">multifasciata</tp:taxon-name-part></tp:taxon-name></italic>; <bold>K</bold>, <italic><tp:taxon-name><tp:taxon-name-part taxon-name-part-type="genus">Entomobrya</tp:taxon-name-part> <tp:taxon-name-part taxon-name-part-type="species">neotenica</tp:taxon-name-part></tp:taxon-name></italic> sp. n.; <bold>L</bold>, <italic><tp:taxon-name><tp:taxon-name-part taxon-name-part-type="genus">Entomobrya</tp:taxon-name-part> <tp:taxon-name-part taxon-name-part-type="species">nivalis</tp:taxon-name-part></tp:taxon-name></italic>; <bold>M</bold>, <italic><tp:taxon-name><tp:taxon-name-part taxon-name-part-type="genus">Entomobrya</tp:taxon-name-part> <tp:taxon-name-part taxon-name-part-type="species">quadrilineata</tp:taxon-name-part></tp:taxon-name></italic>; <bold>N</bold>, <italic><tp:taxon-name><tp:taxon-name-part taxon-name-part-type="genus">Entomobrya</tp:taxon-name-part> <tp:taxon-name-part taxon-name-part-type="species">unifasciata</tp:taxon-name-part></tp:taxon-name></italic> sp. n.; <bold>O</bold>, <italic><tp:taxon-name><tp:taxon-name-part taxon-name-part-type="genus">Entomobrya</tp:taxon-name-part> <tp:taxon-name-part taxon-name-part-type="species">unostrigata</tp:taxon-name-part></tp:taxon-name></italic>.</p><media xlink:href="zookeys-525-001-s002.pdf" mimetype="pdf" mime-subtype="pdf file" position="float" orientation="portrait" xlink:type="simple" id="oo_59264.pdf"/><permissions><license xlink:type="simple"><license-p>This dataset is made available under the Open Database License (<ext-link ext-link-type="uri" xlink:href="http://opendatacommons.org/licenses/odbl/1.0/" xlink:type="simple">http://opendatacommons.org/licenses/odbl/1.0/</ext-link>). The Open Database License (ODbL) is a license agreement intended to allow users to freely share, modify, and use this Dataset while maintaining this same freedom for others, provided that the original source and author(s) are credited.</license-p></license></permissions><attrib specific-use="authors">Aron D. Katz, Rosanna Giordano, Felipe Soto-Adames</attrib></supplementary-material></tp:treatment-sec><ref-list><ref id="B30"><mixed-citation xmlns:xlink="http://www.w3.org/1999/xlink" xlink:type="simple"><person-group><name name-style="western"><surname>Katz</surname><given-names>AD</given-names></name><name name-style="western"><surname>Giordano</surname><given-names>R</given-names></name><name name-style="western"><surname>Soto-Adames</surname><given-names>FN</given-names></name></person-group> (<year>2015</year>) <article-title>Operational criteria for cryptic species delimitation when evidence is limited, as exemplified by North American <italic><tp:taxon-name><tp:taxon-name-part taxon-name-part-type="genus">Entomobrya</tp:taxon-name-part></tp:taxon-name></italic> (<tp:taxon-name><tp:taxon-name-part taxon-name-part-type="order">Collembola</tp:taxon-name-part></tp:taxon-name>: <tp:taxon-name><tp:taxon-name-part taxon-name-part-type="family">Entomobryidae</tp:taxon-name-part></tp:taxon-name>).</article-title> <source>Zoological Journal of the Linnean Society</source> <volume>173</volume>: <fpage>810</fpage>–<lpage>840</lpage>. doi: <ext-link xlink:type="simple" ext-link-type="doi" xlink:href="10.1111/zoj.12220">10.1111/zoj.12220</ext-link> </mixed-citation></ref><ref id="B15"><mixed-citation xmlns:xlink="http://www.w3.org/1999/xlink" xlink:type="simple"><person-group><name name-style="western"><surname>Christiansen</surname><given-names>K</given-names></name><name name-style="western"><surname>Bellinger</surname><given-names>P</given-names></name></person-group> (<year>1998</year>) <source>The <tp:taxon-name><tp:taxon-name-part taxon-name-part-type="order">Collembola</tp:taxon-name-part></tp:taxon-name> of North America north of the Rio Grande; A taxonomic analysis</source>. <edition>2nd Edition</edition>. <publisher-name>Grinnell College</publisher-name>, <publisher-loc>Grinnell, IA</publisher-loc>. </mixed-citation></ref></ref-list></tp:taxon-treatment>
