# Supplementary material for: Taxonomic review and phylogenetic analysis of fifteen North American Entomobrya (Collembola, Entomobryidae), including four new species
Source: Zookeys. 2015 Oct 5;(525):1–75. doi: 10.3897/zookeys.525.6020 (PMC4607850; doi:10.3897/zookeys.525.6020)
Supplement: XML Treatment for Entomobrya citrensis [file zookeys.525.6020-treatment4.xml]

<!DOCTYPE tp:taxon-treatment
  PUBLIC "-//TaxonX//DTD Taxonomic Treatment Publishing DTD v0 20100105//EN" "tax-treatment-NSO.dtd">
<tp:taxon-treatment xmlns:tp="http://www.plazi.org/taxpub"><tp:treatment-meta><kwd-group><label>Taxon classification</label><kwd><named-content content-type="kingdom">Animalia</named-content></kwd><kwd><named-content content-type="order">Collembola</named-content></kwd><kwd><named-content content-type="family">Entomobryidae</named-content></kwd></kwd-group><mixed-citation publication-type="journal"><person-group><name><surname>Katz</surname><given-names>Aron D.</given-names></name><name><surname>Giordano</surname><given-names>Rosanna</given-names></name><name><surname>Soto-Adames</surname><given-names>Felipe</given-names></name></person-group><article-title>Taxonomic review and phylogenetic analysis of fifteen North American <italic><tp:taxon-name><tp:taxon-name-part taxon-name-part-type="genus">Entomobrya</tp:taxon-name-part></tp:taxon-name></italic> (<tp:taxon-name><tp:taxon-name-part taxon-name-part-type="order">Collembola</tp:taxon-name-part></tp:taxon-name>, <tp:taxon-name><tp:taxon-name-part taxon-name-part-type="family">Entomobryidae</tp:taxon-name-part></tp:taxon-name>), including four new species</article-title><source>Zookeys</source><day>5</day><month>10</month><year>2015</year><volume>2015</volume><issue>525</issue><fpage>1</fpage><lpage>75</lpage><pub-id pub-id-type="doi">10.3897/zookeys.525.6020</pub-id></mixed-citation></tp:treatment-meta><tp:nomenclature><tp:taxon-name>
                                <tp:taxon-name-part taxon-name-part-type="genus">Entomobrya</tp:taxon-name-part>
                                <tp:taxon-name-part taxon-name-part-type="species">citrensis</tp:taxon-name-part>
                                <object-id xmlns:xlink="http://www.w3.org/1999/xlink" content-type="zoobank" xlink:type="simple">http://zoobank.org/4C33A32D-EFF4-4B53-8880-2C9C3844076C</object-id>
                            </tp:taxon-name><tp:taxon-authority>Katz &amp; Soto-Adames</tp:taxon-authority><tp:taxon-status xmlns:xlink="http://www.w3.org/1999/xlink" xlink:type="simple">sp. n.</tp:taxon-status><xref ref-type="fig" rid="F2">Figs 2</xref><xref ref-type="fig" rid="F14">, 14</xref><xref ref-type="fig" rid="F15">, 15</xref><xref ref-type="fig" rid="F16">, 16A</xref><!--PageBreak--><!--PageBreak--></tp:nomenclature><tp:treatment-sec sec-type="Etymology"><title>Etymology.</title><p>This species is named after the locality it was collected in: Citrus County, Florida. Citrensis is Latin for “from the place of citrus”.</p><!--PageBreak--></tp:treatment-sec><tp:treatment-sec sec-type="type material"><title>Type material.</title><p><italic>Holotype</italic>, ♂, USA: Florida, Citrus County, Chassahowitzka National Wildlife Refuge (<named-content xmlns:xlink="http://www.w3.org/1999/xlink" content-type="dwc:verbatimCoordinates" xlink:type="simple">28.75997,-82.57583</named-content>), beating vegetation, 12.viii.2011 (A. Katz &amp; J. Cech), AK11-134.</p><p><italic>Paratypes</italic>, USA: 1 on slide, Florida, Citrus Co., Chassahowitzka National Wildlife Refuge (<named-content xmlns:xlink="http://www.w3.org/1999/xlink" content-type="dwc:verbatimCoordinates" xlink:type="simple">28.75997,-82.57583</named-content>), under bark, 12.viii.2011 (A. Katz &amp; J. Cech), AK11-136; 1 on slide, Florida, Citrus Co., Chassahowitzka National Wildlife Refuge (<named-content xmlns:xlink="http://www.w3.org/1999/xlink" content-type="dwc:verbatimCoordinates" xlink:type="simple">28.75997,-82.57583</named-content>), beating vegetation and in leaf litter, 5.i.2014 (A. Katz &amp; M. DuBray), AK14-1.</p></tp:treatment-sec><tp:treatment-sec sec-type="Description"><title>Description.</title><p><italic>Body shape and color pattern.</italic> Body dorso-ventrally flattened. Length up to 1.4mm. Color pattern monomorphic (Fig. <xref ref-type="fig" rid="F14">14</xref>): background white, or slightly yellow, with black and traces of dark brown pigmentation forming transversal bands and spots. Thorax dorsal pigmentation patchy and irregular. Abd. 2 usually with 2 dark lateral spots. Posterior margin Abd. 2 and the anterior margin of Abd. 4 with a dark transverse band. Abd. 4 with a conspicuous irregular dark transverse band medially. The antennae are completely pigmented purple.</p><fig id="F14" position="float" orientation="portrait"><label>Figure 14.</label><caption><p> Color pattern of <italic><tp:taxon-name><tp:taxon-name-part taxon-name-part-type="genus">Entomobrya</tp:taxon-name-part> <tp:taxon-name-part taxon-name-part-type="species">citrensis</tp:taxon-name-part></tp:taxon-name></italic> sp. n. Lateral (<bold>A</bold>) and dorsal (<bold>B</bold>) views of specimen collected from Citrus Co., FL.</p></caption><graphic xmlns:xlink="http://www.w3.org/1999/xlink" xlink:href="zookeys-525-001-g014.jpg" position="float" orientation="portrait" xlink:type="simple" id="oo_59237.jpg"/></fig><p><italic>Head</italic>. Apical bulb of 4<sup>th</sup> antennal simple. Long differentiated smooth setae on ventral side of 1<sup>st </sup>antennal segment ≈2.5× short setae. Prelabral setae with very fine ciliations that look smooth at low magnification under light microscopy. Ornamentation of the distal margin of the labral papillae with 3-4 spine-like projections on the inner papillae and 2 spine-like projections on the external papillae. Lateral appendage of labial papilla E slightly curved, relatively thin, reaching just below tip of papilla. Dorsal head chaetotaxy slightly reduced (Fig. <xref ref-type="fig" rid="F15">15A</xref>): macrosetae An’<sub>0</sub>, A<sub>6</sub>, M<sub>3</sub>, M<sub>3i</sub>, S’<sub>0</sub>, S<sub>1</sub>, Pi<sub>1</sub>, Pa<sub>2</sub>, Pa<sub>3</sub>, Pm<sub>2</sub>, and Pm<sub>1i</sub> always absent; An<sub>3a3</sub> present, asymmetrically absent in one specimen. Eyes G and H small and subequal. Eye patch with 5 setae.</p><fig id="F15" position="float" orientation="portrait"><label>Figure 15.</label><caption><p> Dorsal chaetotaxy of <italic><tp:taxon-name><tp:taxon-name-part taxon-name-part-type="genus">Entomobrya</tp:taxon-name-part> <tp:taxon-name-part taxon-name-part-type="species">citrensis</tp:taxon-name-part></tp:taxon-name></italic> sp. n.: <bold>A</bold> Head <bold>B</bold> Mesothorax <bold>C</bold> Metathorax <bold>D</bold> 1<sup>st</sup> abdominal segment <bold>E</bold> 2<sup>nd</sup> abdominal segment <bold>F</bold> 3<sup>rd</sup> abdominal segment <bold>G</bold> 4<sup>th</sup> abdominal segment. Scale bars = 100 µm. See Figure <xref ref-type="fig" rid="F5">5</xref> for symbol legend.</p></caption><graphic xmlns:xlink="http://www.w3.org/1999/xlink" xlink:href="zookeys-525-001-g015.jpg" position="float" orientation="portrait" xlink:type="simple" id="oo_59238.jpg"/></fig><p><italic>Thorax</italic>. Thoracic chaetotaxy reduced and fixed, no macrosetae variation observed. Row of microsetae along entire posterior margin of Th. 2 and Th. 3 (not displayed in figures). Th. 2, with a<sub>5</sub> and posterior macrosetae p<sub>4</sub>, p<sub>5</sub>, p<sub>6</sub>, p<sub>6e</sub>, and p<sub>6ep</sub> (Fig. <xref ref-type="fig" rid="F15">15B</xref>). Th. <!--PageBreak-->3, with 7 macrosetae present: a<sub>5</sub>, a<sub>6</sub>, m<sub>5</sub>, m<sub>6</sub>, m<sub>7</sub>, p<sub>4</sub>, and p<sub>6</sub>; macrosetae a<sub>1</sub>, a<sub>2</sub>, and a<sub>3</sub> absent (Fig. <xref ref-type="fig" rid="F15">15C</xref>). Zone Pm (Fig. <xref ref-type="fig" rid="F3">3</xref>) without macrosetae.</p><p><italic>Legs</italic>. Trochanteral organ with triangular setal pattern and up to 14 setae. Unguis with 4 internal teeth; basal teeth located approximately middle of inner claw length (Fig. <xref ref-type="fig" rid="F16">16A</xref>).</p><fig id="F16" position="float" orientation="portrait"><label>Figure 16.</label><caption><p> Unguis (top claw) and unguiculus (bottom claw) on 3<sup>rd</sup> pair of legs. <bold>A</bold> <italic><tp:taxon-name><tp:taxon-name-part taxon-name-part-type="genus">Entomobrya</tp:taxon-name-part> <tp:taxon-name-part taxon-name-part-type="species">citrensis</tp:taxon-name-part></tp:taxon-name></italic> sp. n. <bold>B</bold> <italic><tp:taxon-name><tp:taxon-name-part taxon-name-part-type="genus">Entomobrya</tp:taxon-name-part> <tp:taxon-name-part taxon-name-part-type="species">jubata</tp:taxon-name-part></tp:taxon-name></italic> sp. n. <bold>C</bold> <italic><tp:taxon-name><tp:taxon-name-part taxon-name-part-type="genus">Entomobrya</tp:taxon-name-part> <tp:taxon-name-part taxon-name-part-type="species">neotenica</tp:taxon-name-part></tp:taxon-name></italic> sp. n. <bold>D</bold> <italic><tp:taxon-name><tp:taxon-name-part taxon-name-part-type="genus">Entomobrya</tp:taxon-name-part> <tp:taxon-name-part taxon-name-part-type="species">unifasciata</tp:taxon-name-part></tp:taxon-name></italic> sp. n.</p></caption><graphic xmlns:xlink="http://www.w3.org/1999/xlink" xlink:href="zookeys-525-001-g016.jpg" position="float" orientation="portrait" xlink:type="simple" id="oo_59239.jpg"/></fig><p><italic>Abdomen</italic>. Abdominal chaetotaxy reduced and stable; no macrosetae variation observed. Abd. 1 with 1 macroseta only (Fig. <xref ref-type="fig" rid="F15">15D</xref>). Abd. 1 row of microsetae along <!--PageBreak-->posterior margin is present (not displayed in figure). Abd. 2 with 4 macrosetae: a<sub>3</sub>, m<sub>3</sub>, m<sub>3e</sub>, and m<sub>5</sub> (Fig. <xref ref-type="fig" rid="F15">15E</xref>). Abd. 3 with 4 macrosetae: a<sub>2</sub>, m<sub>3</sub>, pm<sub>6</sub>, and p<sub>6</sub>; mesosetae a<sub>2a</sub> sometimes present, inserted slightly anterior and exterior to a<sub>2</sub>; socket of a<sub>2a</sub> large, resembling that of macroseta a<sub>3</sub>, but its close proximity to a<sub>2 </sub>suggests a duplication of a<sub>2</sub> rather than homologous to a<sub>3</sub> (Fig. <xref ref-type="fig" rid="F15">15F</xref>). Abd. 4 with 4 inner macrosetae (Fig. <xref ref-type="fig" rid="F15">15G</xref>). Mucronal teeth subequal.</p></tp:treatment-sec><tp:treatment-sec sec-type="Remarks"><title>Remarks.</title><p><italic><tp:taxon-name><tp:taxon-name-part taxon-name-part-type="genus">Entomobrya</tp:taxon-name-part> <tp:taxon-name-part taxon-name-part-type="species">citrensis</tp:taxon-name-part></tp:taxon-name></italic> sp. n. can be distinguished by its color pattern in combination with the absence of Th. 2 macrosetae m<sub>2</sub> and m<sub>5</sub>, Abd. 2 a<sub>2</sub> and m<sub>3ep</sub>, and the presence of Abd. 2 a<sub>3</sub> (see Table <xref ref-type="table" rid="T2">2</xref> for additional diagnostic characters).</p><p>This species is closely related to <italic><tp:taxon-name><tp:taxon-name-part taxon-name-part-type="genus">Entomobrya</tp:taxon-name-part> <tp:taxon-name-part taxon-name-part-type="species">assuta</tp:taxon-name-part></tp:taxon-name></italic>; both have highly compressed, or dorso-ventrally flattened bodies, reduced chaetotaxy, and similar color patterns. Head macroseta Ps<sub>3</sub> and Abd. 2 macroseta a<sub>3</sub> are both present in <italic><tp:taxon-name><tp:taxon-name-part taxon-name-part-type="genus">Entomobrya</tp:taxon-name-part> <tp:taxon-name-part taxon-name-part-type="species">citrensis</tp:taxon-name-part></tp:taxon-name></italic> sp. n., but are absent in <italic><tp:taxon-name><tp:taxon-name-part taxon-name-part-type="genus">Entomobrya</tp:taxon-name-part> <tp:taxon-name-part taxon-name-part-type="species">assuta</tp:taxon-name-part></tp:taxon-name></italic>. These species can also be separated by color pattern and morphology of the labral papillae (Fig. <xref ref-type="fig" rid="F2">2</xref>).</p><p>See remarks for <italic><tp:taxon-name><tp:taxon-name-part taxon-name-part-type="genus">Entomobrya</tp:taxon-name-part> <tp:taxon-name-part taxon-name-part-type="species">assuta</tp:taxon-name-part></tp:taxon-name></italic> for additional diagnosis information. Only a few specimens of <italic><tp:taxon-name><tp:taxon-name-part taxon-name-part-type="genus">Entomobrya</tp:taxon-name-part> <tp:taxon-name-part taxon-name-part-type="species">citrensis</tp:taxon-name-part></tp:taxon-name></italic> sp. n. were observed from one locality. Additional sampling may reveal more variation in color pattern or chaetotaxy.</p></tp:treatment-sec><tp:treatment-sec sec-type="Distribution"><title>Distribution.</title><p>Endemic to North America. Reported from a single locality: Chassahowitzka National Wildlife Refuge in Citrus County, Florida (Suppl. material <xref ref-type="supplementary-material" rid="S2">2</xref>: D).</p><!--PageBreak--></tp:treatment-sec><tp:treatment-sec><!--Section generated to contain objects referenced in tp:taxon-treatment.--><fig id="F2" position="float" orientation="portrait"><label>Figure 2.</label><caption><p> <bold>A</bold> <italic><tp:taxon-name><tp:taxon-name-part taxon-name-part-type="genus">Entomobrya</tp:taxon-name-part> <tp:taxon-name-part taxon-name-part-type="species">atrocincta</tp:taxon-name-part></tp:taxon-name></italic>. SEM photograph of mouth cone, four labral papillae with multiple projections (1) (arrow points to 3<sup>rd</sup> papilla from left to right) and labial appendage (2) <bold>B–D</bold> drawings of labral papillae of <italic><tp:taxon-name><tp:taxon-name-part taxon-name-part-type="genus">Entomobrya</tp:taxon-name-part></tp:taxon-name></italic> and <italic><tp:taxon-name><tp:taxon-name-part taxon-name-part-type="genus">Willowsia</tp:taxon-name-part></tp:taxon-name></italic> species: <italic><tp:taxon-name><tp:taxon-name-part taxon-name-part-type="genus">Entomobrya</tp:taxon-name-part></tp:taxon-name></italic> with multiple projections per papilla (column B); <italic><tp:taxon-name><tp:taxon-name-part taxon-name-part-type="genus">Entomobrya</tp:taxon-name-part></tp:taxon-name></italic> with a single projection per papillae (column C); labral papillae of all <italic><tp:taxon-name><tp:taxon-name-part taxon-name-part-type="genus">Willowsia</tp:taxon-name-part></tp:taxon-name></italic> species occurring in the Eastern United Sates (column D). Note <italic><tp:taxon-name><tp:taxon-name-part taxon-name-part-type="genus">Willowsia</tp:taxon-name-part></tp:taxon-name></italic> n. sp. 1 can be differentiated by the presence of multiple projections per papilla. <italic><tp:taxon-name><tp:taxon-name-part taxon-name-part-type="genus">Entomobrya</tp:taxon-name-part> <tp:taxon-name-part taxon-name-part-type="species">jubata</tp:taxon-name-part></tp:taxon-name></italic> sp. n. and <italic><tp:taxon-name><tp:taxon-name-part taxon-name-part-type="genus">Entomobrya</tp:taxon-name-part> <tp:taxon-name-part taxon-name-part-type="species">ligata</tp:taxon-name-part></tp:taxon-name></italic> are not included in figure but are similar to <italic><tp:taxon-name><tp:taxon-name-part taxon-name-part-type="genus">Entomobrya</tp:taxon-name-part> <tp:taxon-name-part taxon-name-part-type="species">clitellaria</tp:taxon-name-part></tp:taxon-name></italic> and <italic><tp:taxon-name><tp:taxon-name-part taxon-name-part-type="genus">Entomobrya</tp:taxon-name-part> <tp:taxon-name-part taxon-name-part-type="species">unifasciata</tp:taxon-name-part></tp:taxon-name></italic> sp. n. respectively. Scale bars = 20 µm.</p></caption><graphic xmlns:xlink="http://www.w3.org/1999/xlink" xlink:href="zookeys-525-001-g002.jpg" position="float" orientation="portrait" xlink:type="simple" id="oo_59224.jpg"/></fig><fig id="F5" position="float" orientation="portrait"><label>Figure 5.</label><caption><p>Symbol legend for diagrammatic figures of chaetotaxy presented in the species descriptions.</p></caption><graphic xmlns:xlink="http://www.w3.org/1999/xlink" xlink:href="zookeys-525-001-g005.jpg" position="float" orientation="portrait" xlink:type="simple" id="oo_59228.jpg"/></fig><fig id="F3" position="float" orientation="portrait"><label>Figure 3.</label><caption><p> Differences of macrosetae abundance within thoracic chaetotaxy zones A, L, M, Pm, and Pl for Th. 2 (top) and Th. 3 (bottom): <bold>A</bold> <italic><tp:taxon-name><tp:taxon-name-part taxon-name-part-type="genus">Entomobrya</tp:taxon-name-part> <tp:taxon-name-part taxon-name-part-type="species">assuta</tp:taxon-name-part></tp:taxon-name></italic> with the lowest number of macrosetae <bold>B</bold> <italic><tp:taxon-name><tp:taxon-name-part taxon-name-part-type="genus">Entomobrya</tp:taxon-name-part> <tp:taxon-name-part taxon-name-part-type="species">atrocincta</tp:taxon-name-part></tp:taxon-name></italic> with a moderate number of macrosetae <bold>C</bold> <italic><tp:taxon-name><tp:taxon-name-part taxon-name-part-type="genus">Entomobrya</tp:taxon-name-part> <tp:taxon-name-part taxon-name-part-type="species">unostrigata</tp:taxon-name-part></tp:taxon-name></italic> with a moderate number of macrosetae <bold>D</bold> <italic><tp:taxon-name><tp:taxon-name-part taxon-name-part-type="genus">Entomobrya</tp:taxon-name-part> <tp:taxon-name-part taxon-name-part-type="species">decemfasciata</tp:taxon-name-part></tp:taxon-name></italic> with the most macrosetae. Marked differences in zone Pm for both segments clearly differentiate between some groups of <italic><tp:taxon-name><tp:taxon-name-part taxon-name-part-type="genus">Entomobrya</tp:taxon-name-part></tp:taxon-name></italic>. Scale bars = 100 µm.</p></caption><graphic xmlns:xlink="http://www.w3.org/1999/xlink" xlink:href="zookeys-525-001-g003.jpg" position="float" orientation="portrait" xlink:type="simple" id="oo_59226.jpg"/></fig><table-wrap id="T2" position="float" orientation="portrait"><label>Table 2.</label><caption><p> Informative diagnostic adult chaetotaxy for the separation of all <italic><tp:taxon-name><tp:taxon-name-part taxon-name-part-type="genus">Entomobrya</tp:taxon-name-part></tp:taxon-name></italic> species in this study<sup>5,6</sup>. These characters were specifically chosen for their ease of observation, stability, and lack of polymorphic states. Refer to species remarks for more specific diagnostic characters. Parentheses indicate a rarely observed state.</p></caption><table id="TID0EQAAK" rules="all"><tbody><tr><th rowspan="1" colspan="1"/><th rowspan="1" colspan="5">Head macrosetae<xref ref-type="table-fn" rid="TN3"><sup>1</sup></xref></th><th rowspan="1" colspan="2">Th. 2 macrosetae<xref ref-type="table-fn" rid="TN3"><sup>1</sup></xref></th><th rowspan="1" colspan="3">Abd. 2 macrosetae<xref ref-type="table-fn" rid="TN3"><sup>1</sup></xref></th><th rowspan="1" colspan="2">Abd. 3 macrosetae<xref ref-type="table-fn" rid="TN3"><sup>1</sup></xref></th><th rowspan="2" colspan="1">Prelabral setae<xref ref-type="table-fn" rid="TN4"><sup>2</sup></xref></th><th rowspan="2" colspan="1">Number of eye patch setae<xref ref-type="table-fn" rid="TN5"><sup>3</sup></xref></th><th rowspan="2" colspan="1">Labral papilla<xref ref-type="table-fn" rid="TN6"><sup>4</sup></xref></th></tr><tr><th rowspan="1" colspan="1">Species</th><th rowspan="1" colspan="1">M<sub>3i</sub></th><th rowspan="1" colspan="1">S’<sub>0</sub></th><th rowspan="1" colspan="1">S<sub>4i</sub></th><th rowspan="1" colspan="1">Ps<sub>3</sub></th><th rowspan="1" colspan="1">Ps<sub>5</sub></th><th rowspan="1" colspan="1">m<sub>2</sub></th><th rowspan="1" colspan="1">m<sub>5</sub></th><th rowspan="1" colspan="1">a<sub>2</sub></th><th rowspan="1" colspan="1">a<sub>3</sub></th><th rowspan="1" colspan="1">m<sub>3ep</sub></th><th rowspan="1" colspan="1">a<sub>1</sub></th><th rowspan="1" colspan="1">a<sub>2</sub></th></tr><tr><td rowspan="1" colspan="1"><italic><tp:taxon-name><tp:taxon-name-part taxon-name-part-type="genus">Entomobrya</tp:taxon-name-part> <tp:taxon-name-part taxon-name-part-type="species">assuta</tp:taxon-name-part></tp:taxon-name></italic></td><td rowspan="1" colspan="1">0</td><td rowspan="1" colspan="1">0</td><td rowspan="1" colspan="1">1</td><td rowspan="1" colspan="1">0</td><td rowspan="1" colspan="1">1</td><td rowspan="1" colspan="1">0</td><td rowspan="1" colspan="1">0</td><td rowspan="1" colspan="1">0</td><td rowspan="1" colspan="1">0</td><td rowspan="1" colspan="1">0</td><td rowspan="1" colspan="1">0</td><td rowspan="1" colspan="1">1</td><td rowspan="1" colspan="1">0</td><td rowspan="1" colspan="1">5</td><td rowspan="1" colspan="1">0</td></tr><tr><td rowspan="1" colspan="1"><italic><tp:taxon-name><tp:taxon-name-part taxon-name-part-type="genus">Entomobrya</tp:taxon-name-part> <tp:taxon-name-part taxon-name-part-type="species">atrocincta</tp:taxon-name-part></tp:taxon-name></italic></td><td rowspan="1" colspan="1">0(1)</td><td rowspan="1" colspan="1">0</td><td rowspan="1" colspan="1">1</td><td rowspan="1" colspan="1">0</td><td rowspan="1" colspan="1">1</td><td rowspan="1" colspan="1">1</td><td rowspan="1" colspan="1">0</td><td rowspan="1" colspan="1">1</td><td rowspan="1" colspan="1">1(0)</td><td rowspan="1" colspan="1">0(1)</td><td rowspan="1" colspan="1">1</td><td rowspan="1" colspan="1">1</td><td rowspan="1" colspan="1">1</td><td rowspan="1" colspan="1">5</td><td rowspan="1" colspan="1">0</td></tr><tr><td rowspan="1" colspan="1"><italic><tp:taxon-name><tp:taxon-name-part taxon-name-part-type="genus">Entomobrya</tp:taxon-name-part> <tp:taxon-name-part taxon-name-part-type="species">bicolor</tp:taxon-name-part></tp:taxon-name></italic></td><td rowspan="1" colspan="1">1</td><td rowspan="1" colspan="1">0</td><td rowspan="1" colspan="1">1</td><td rowspan="1" colspan="1">0</td><td rowspan="1" colspan="1">0</td><td rowspan="1" colspan="1">1</td><td rowspan="1" colspan="1">1</td><td rowspan="1" colspan="1">1</td><td rowspan="1" colspan="1">1</td><td rowspan="1" colspan="1">1</td><td rowspan="1" colspan="1">0</td><td rowspan="1" colspan="1">1</td><td rowspan="1" colspan="1">1</td><td rowspan="1" colspan="1">5</td><td rowspan="1" colspan="1">1</td></tr><tr><td rowspan="1" colspan="1"><italic><tp:taxon-name><tp:taxon-name-part taxon-name-part-type="genus">Entomobrya</tp:taxon-name-part> <tp:taxon-name-part taxon-name-part-type="species">citrensis</tp:taxon-name-part></tp:taxon-name></italic> sp. n.</td><td rowspan="1" colspan="1">0</td><td rowspan="1" colspan="1">0</td><td rowspan="1" colspan="1">1</td><td rowspan="1" colspan="1">1</td><td rowspan="1" colspan="1">1</td><td rowspan="1" colspan="1">0</td><td rowspan="1" colspan="1">0</td><td rowspan="1" colspan="1">0</td><td rowspan="1" colspan="1">1</td><td rowspan="1" colspan="1">0</td><td rowspan="1" colspan="1">0</td><td rowspan="1" colspan="1">1</td><td rowspan="1" colspan="1">0</td><td rowspan="1" colspan="1">5</td><td rowspan="1" colspan="1">0</td></tr><tr><td rowspan="1" colspan="1"><italic><tp:taxon-name><tp:taxon-name-part taxon-name-part-type="genus">Entomobrya</tp:taxon-name-part> <tp:taxon-name-part taxon-name-part-type="species">clitellaria</tp:taxon-name-part></tp:taxon-name></italic></td><td rowspan="1" colspan="1">0</td><td rowspan="1" colspan="1">0</td><td rowspan="1" colspan="1">1</td><td rowspan="1" colspan="1">0</td><td rowspan="1" colspan="1">1</td><td rowspan="1" colspan="1">1</td><td rowspan="1" colspan="1">1</td><td rowspan="1" colspan="1">1</td><td rowspan="1" colspan="1">1</td><td rowspan="1" colspan="1">1</td><td rowspan="1" colspan="1">0</td><td rowspan="1" colspan="1">1</td><td rowspan="1" colspan="1">1</td><td rowspan="1" colspan="1">5</td><td rowspan="1" colspan="1">1</td></tr><tr><td rowspan="1" colspan="1"><italic><tp:taxon-name><tp:taxon-name-part taxon-name-part-type="genus">Entomobrya</tp:taxon-name-part> <tp:taxon-name-part taxon-name-part-type="species">decemfasciata</tp:taxon-name-part></tp:taxon-name></italic><xref ref-type="table-fn" rid="TN7"><sup>5</sup></xref></td><td rowspan="1" colspan="1">1</td><td rowspan="1" colspan="1">0</td><td rowspan="1" colspan="1">1</td><td rowspan="1" colspan="1">0</td><td rowspan="1" colspan="1">1</td><td rowspan="1" colspan="1">1</td><td rowspan="1" colspan="1">1</td><td rowspan="1" colspan="1">1</td><td rowspan="1" colspan="1">1</td><td rowspan="1" colspan="1">1</td><td rowspan="1" colspan="1">0</td><td rowspan="1" colspan="1">1</td><td rowspan="1" colspan="1">1</td><td rowspan="1" colspan="1">5</td><td rowspan="1" colspan="1">1</td></tr><tr><td rowspan="1" colspan="1"><italic><tp:taxon-name><tp:taxon-name-part taxon-name-part-type="genus">Entomobrya</tp:taxon-name-part> <tp:taxon-name-part taxon-name-part-type="species">intermedia</tp:taxon-name-part></tp:taxon-name></italic></td><td rowspan="1" colspan="1">0</td><td rowspan="1" colspan="1">0</td><td rowspan="1" colspan="1">0</td><td rowspan="1" colspan="1">0</td><td rowspan="1" colspan="1">1</td><td rowspan="1" colspan="1">1</td><td rowspan="1" colspan="1">1</td><td rowspan="1" colspan="1">1</td><td rowspan="1" colspan="1">1</td><td rowspan="1" colspan="1">0</td><td rowspan="1" colspan="1">1</td><td rowspan="1" colspan="1">0</td><td rowspan="1" colspan="1">1</td><td rowspan="1" colspan="1">5</td><td rowspan="1" colspan="1">0</td></tr><tr><td rowspan="1" colspan="1"><italic><tp:taxon-name><tp:taxon-name-part taxon-name-part-type="genus">Entomobrya</tp:taxon-name-part> <tp:taxon-name-part taxon-name-part-type="species">jubata</tp:taxon-name-part></tp:taxon-name></italic> sp. n.</td><td rowspan="1" colspan="1">0</td><td rowspan="1" colspan="1">1</td><td rowspan="1" colspan="1">1</td><td rowspan="1" colspan="1">0</td><td rowspan="1" colspan="1">0</td><td rowspan="1" colspan="1">1</td><td rowspan="1" colspan="1">1</td><td rowspan="1" colspan="1">1</td><td rowspan="1" colspan="1">1</td><td rowspan="1" colspan="1">1</td><td rowspan="1" colspan="1">0</td><td rowspan="1" colspan="1">1</td><td rowspan="1" colspan="1">1</td><td rowspan="1" colspan="1">5</td><td rowspan="1" colspan="1">1</td></tr><tr><td rowspan="1" colspan="1"><italic><tp:taxon-name><tp:taxon-name-part taxon-name-part-type="genus">Entomobrya</tp:taxon-name-part> <tp:taxon-name-part taxon-name-part-type="species">ligata</tp:taxon-name-part></tp:taxon-name></italic><xref ref-type="table-fn" rid="TN8"><sup>6</sup></xref></td><td rowspan="1" colspan="1">0</td><td rowspan="1" colspan="1">0</td><td rowspan="1" colspan="1">1</td><td rowspan="1" colspan="1">0</td><td rowspan="1" colspan="1">1</td><td rowspan="1" colspan="1">1</td><td rowspan="1" colspan="1">0</td><td rowspan="1" colspan="1">1</td><td rowspan="1" colspan="1">0</td><td rowspan="1" colspan="1">1</td><td rowspan="1" colspan="1">0</td><td rowspan="1" colspan="1">0</td><td rowspan="1" colspan="1">0</td><td rowspan="1" colspan="1">3</td><td rowspan="1" colspan="1">1</td></tr><tr><td rowspan="1" colspan="1"><italic><tp:taxon-name><tp:taxon-name-part taxon-name-part-type="genus">Entomobrya</tp:taxon-name-part> <tp:taxon-name-part taxon-name-part-type="species">multifasciata</tp:taxon-name-part></tp:taxon-name></italic></td><td rowspan="1" colspan="1">0</td><td rowspan="1" colspan="1">0</td><td rowspan="1" colspan="1">0</td><td rowspan="1" colspan="1">0</td><td rowspan="1" colspan="1">1</td><td rowspan="1" colspan="1">1</td><td rowspan="1" colspan="1">0</td><td rowspan="1" colspan="1">1</td><td rowspan="1" colspan="1">1</td><td rowspan="1" colspan="1">0</td><td rowspan="1" colspan="1">1</td><td rowspan="1" colspan="1">1</td><td rowspan="1" colspan="1">1</td><td rowspan="1" colspan="1">5</td><td rowspan="1" colspan="1">0</td></tr><tr><td rowspan="1" colspan="1"><italic><tp:taxon-name><tp:taxon-name-part taxon-name-part-type="genus">Entomobrya</tp:taxon-name-part> <tp:taxon-name-part taxon-name-part-type="species">neotenica</tp:taxon-name-part></tp:taxon-name></italic> sp. n.</td><td rowspan="1" colspan="1">0</td><td rowspan="1" colspan="1">0</td><td rowspan="1" colspan="1">0(1)</td><td rowspan="1" colspan="1">0</td><td rowspan="1" colspan="1">1</td><td rowspan="1" colspan="1">1</td><td rowspan="1" colspan="1">0</td><td rowspan="1" colspan="1">1</td><td rowspan="1" colspan="1">0</td><td rowspan="1" colspan="1">0</td><td rowspan="1" colspan="1">0</td><td rowspan="1" colspan="1">0</td><td rowspan="1" colspan="1">0</td><td rowspan="1" colspan="1">3</td><td rowspan="1" colspan="1">1</td></tr><tr><td rowspan="1" colspan="1"><italic><tp:taxon-name><tp:taxon-name-part taxon-name-part-type="genus">Entomobrya</tp:taxon-name-part> <tp:taxon-name-part taxon-name-part-type="species">nivalis</tp:taxon-name-part></tp:taxon-name></italic></td><td rowspan="1" colspan="1">0</td><td rowspan="1" colspan="1">0</td><td rowspan="1" colspan="1">1</td><td rowspan="1" colspan="1">P</td><td rowspan="1" colspan="1">1</td><td rowspan="1" colspan="1">1</td><td rowspan="1" colspan="1">1</td><td rowspan="1" colspan="1">1</td><td rowspan="1" colspan="1">1</td><td rowspan="1" colspan="1">1</td><td rowspan="1" colspan="1">1</td><td rowspan="1" colspan="1">0</td><td rowspan="1" colspan="1">1</td><td rowspan="1" colspan="1">5(6)</td><td rowspan="1" colspan="1">0</td></tr><tr><td rowspan="1" colspan="1"><italic><tp:taxon-name><tp:taxon-name-part taxon-name-part-type="genus">Entomobrya</tp:taxon-name-part> <tp:taxon-name-part taxon-name-part-type="species">quadrilineata</tp:taxon-name-part></tp:taxon-name></italic><xref ref-type="table-fn" rid="TN7"><sup>5</sup></xref></td><td rowspan="1" colspan="1">1</td><td rowspan="1" colspan="1">0</td><td rowspan="1" colspan="1">1</td><td rowspan="1" colspan="1">0</td><td rowspan="1" colspan="1">1</td><td rowspan="1" colspan="1">1</td><td rowspan="1" colspan="1">1</td><td rowspan="1" colspan="1">1</td><td rowspan="1" colspan="1">1</td><td rowspan="1" colspan="1">1</td><td rowspan="1" colspan="1">0</td><td rowspan="1" colspan="1">1</td><td rowspan="1" colspan="1">1</td><td rowspan="1" colspan="1">5(6)</td><td rowspan="1" colspan="1">1</td></tr><tr><td rowspan="1" colspan="1"><italic><tp:taxon-name><tp:taxon-name-part taxon-name-part-type="genus">Entomobrya</tp:taxon-name-part> <tp:taxon-name-part taxon-name-part-type="species">unifasciata</tp:taxon-name-part></tp:taxon-name></italic> sp. n.<xref ref-type="table-fn" rid="TN8"><sup>6</sup></xref></td><td rowspan="1" colspan="1">0</td><td rowspan="1" colspan="1">0</td><td rowspan="1" colspan="1">1</td><td rowspan="1" colspan="1">0</td><td rowspan="1" colspan="1">1</td><td rowspan="1" colspan="1">1</td><td rowspan="1" colspan="1">0</td><td rowspan="1" colspan="1">1</td><td rowspan="1" colspan="1">0(1)</td><td rowspan="1" colspan="1">1</td><td rowspan="1" colspan="1">0</td><td rowspan="1" colspan="1">0</td><td rowspan="1" colspan="1">0</td><td rowspan="1" colspan="1">3</td><td rowspan="1" colspan="1">1</td></tr><tr><td rowspan="1" colspan="1"><italic><tp:taxon-name><tp:taxon-name-part taxon-name-part-type="genus">Entomobrya</tp:taxon-name-part> <tp:taxon-name-part taxon-name-part-type="species">unostrigata</tp:taxon-name-part></tp:taxon-name></italic></td><td rowspan="1" colspan="1">0</td><td rowspan="1" colspan="1">0</td><td rowspan="1" colspan="1">1</td><td rowspan="1" colspan="1">0</td><td rowspan="1" colspan="1">1</td><td rowspan="1" colspan="1">0</td><td rowspan="1" colspan="1">1</td><td rowspan="1" colspan="1">1</td><td rowspan="1" colspan="1">1</td><td rowspan="1" colspan="1">1</td><td rowspan="1" colspan="1">1</td><td rowspan="1" colspan="1">0</td><td rowspan="1" colspan="1">1</td><td rowspan="1" colspan="1">5</td><td rowspan="1" colspan="1">0</td></tr></tbody></table><table-wrap-foot><fn id="TN3"><label>1</label><p>Character states: absent (0), present (1), polymorphic (P).</p></fn><fn id="TN4"><label>2</label><p>Character states: smooth or finely ciliate (0), ciliate (1).</p></fn><fn id="TN5"><label>3</label><p>Refer to Figure <xref ref-type="fig" rid="F1">1</xref> for SEM photograph of eye patch setae.</p></fn><fn id="TN6"><label>4</label><p>Character states: multiple projections (0), single projection (1). Refer to Figure <xref ref-type="fig" rid="F2">2</xref> for SEM photograph and drawings of labral papillae.</p></fn><fn id="TN7"><label>5</label><p><italic><tp:taxon-name><tp:taxon-name-part taxon-name-part-type="genus">Entomobrya</tp:taxon-name-part> <tp:taxon-name-part taxon-name-part-type="species">decemfasciata</tp:taxon-name-part></tp:taxon-name></italic> and <italic><tp:taxon-name><tp:taxon-name-part taxon-name-part-type="genus">Entomobrya</tp:taxon-name-part> <tp:taxon-name-part taxon-name-part-type="species">quadrilineata</tp:taxon-name-part></tp:taxon-name></italic> cannot be separated by these diagnostic characters. Color pattern is critical for diagnosis.</p></fn><fn id="TN8"><label>6</label><p><italic><tp:taxon-name><tp:taxon-name-part taxon-name-part-type="genus">Entomobrya</tp:taxon-name-part> <tp:taxon-name-part taxon-name-part-type="species">ligata</tp:taxon-name-part></tp:taxon-name></italic> and <italic><tp:taxon-name><tp:taxon-name-part taxon-name-part-type="genus">Entomobrya</tp:taxon-name-part> <tp:taxon-name-part taxon-name-part-type="species">unifasciata</tp:taxon-name-part></tp:taxon-name></italic> sp. n. cannot be separated by these diagnostic characters. Color pattern is critical for diagnosis.</p></fn></table-wrap-foot></table-wrap><fn id="TN3"><label>1</label><p>Character states: absent (0), present (1), polymorphic (P).</p></fn><fn id="TN4"><label>2</label><p>Character states: smooth or finely ciliate (0), ciliate (1).</p></fn><fn id="TN5"><label>3</label><p>Refer to Figure <xref ref-type="fig" rid="F1">1</xref> for SEM photograph of eye patch setae.</p></fn><fn id="TN6"><label>4</label><p>Character states: multiple projections (0), single projection (1). Refer to Figure <xref ref-type="fig" rid="F2">2</xref> for SEM photograph and drawings of labral papillae.</p></fn><fn id="TN7"><label>5</label><p><italic><tp:taxon-name><tp:taxon-name-part taxon-name-part-type="genus">Entomobrya</tp:taxon-name-part> <tp:taxon-name-part taxon-name-part-type="species">decemfasciata</tp:taxon-name-part></tp:taxon-name></italic> and <italic><tp:taxon-name><tp:taxon-name-part taxon-name-part-type="genus">Entomobrya</tp:taxon-name-part> <tp:taxon-name-part taxon-name-part-type="species">quadrilineata</tp:taxon-name-part></tp:taxon-name></italic> cannot be separated by these diagnostic characters. Color pattern is critical for diagnosis.</p></fn><fn id="TN8"><label>6</label><p><italic><tp:taxon-name><tp:taxon-name-part taxon-name-part-type="genus">Entomobrya</tp:taxon-name-part> <tp:taxon-name-part taxon-name-part-type="species">ligata</tp:taxon-name-part></tp:taxon-name></italic> and <italic><tp:taxon-name><tp:taxon-name-part taxon-name-part-type="genus">Entomobrya</tp:taxon-name-part> <tp:taxon-name-part taxon-name-part-type="species">unifasciata</tp:taxon-name-part></tp:taxon-name></italic> sp. n. cannot be separated by these diagnostic characters. Color pattern is critical for diagnosis.</p></fn><fig id="F1" position="float" orientation="portrait"><label>Figure 1.</label><caption><p> <italic><tp:taxon-name><tp:taxon-name-part taxon-name-part-type="genus">Entomobrya</tp:taxon-name-part> <tp:taxon-name-part taxon-name-part-type="species">atrocincta</tp:taxon-name-part></tp:taxon-name></italic>. SEM photograph of right eye patch, eyes (A–H) and eye patch setae (p-t). Scale bar = 20 µm.</p></caption><graphic xmlns:xlink="http://www.w3.org/1999/xlink" xlink:href="zookeys-525-001-g001.jpg" position="float" orientation="portrait" xlink:type="simple" id="oo_59223.jpg"/></fig><supplementary-material xmlns:xlink="http://www.w3.org/1999/xlink" id="S2" position="float" orientation="portrait" xlink:type="simple"><label>Supplementary material 2</label><caption><p>Distribution maps</p></caption><p>Data type: PDF file</p><p>Explanation note: Distribution maps: <bold>A</bold>, <italic><tp:taxon-name><tp:taxon-name-part taxon-name-part-type="genus">Entomobrya</tp:taxon-name-part> <tp:taxon-name-part taxon-name-part-type="species">assuta</tp:taxon-name-part></tp:taxon-name></italic>; <bold>B</bold>, <italic><tp:taxon-name><tp:taxon-name-part taxon-name-part-type="genus">Entomobrya</tp:taxon-name-part> <tp:taxon-name-part taxon-name-part-type="species">atrocincta</tp:taxon-name-part></tp:taxon-name></italic>; <bold>C</bold>, <italic><tp:taxon-name><tp:taxon-name-part taxon-name-part-type="genus">Entomobrya</tp:taxon-name-part> <tp:taxon-name-part taxon-name-part-type="species">bicolor</tp:taxon-name-part></tp:taxon-name></italic>; <bold>D</bold>, <italic><tp:taxon-name><tp:taxon-name-part taxon-name-part-type="genus">Entomobrya</tp:taxon-name-part> <tp:taxon-name-part taxon-name-part-type="species">citrensis</tp:taxon-name-part></tp:taxon-name></italic> sp. n.; <bold>E</bold>, <italic><tp:taxon-name><tp:taxon-name-part taxon-name-part-type="genus">Entomobrya</tp:taxon-name-part> <tp:taxon-name-part taxon-name-part-type="species">clitellaria</tp:taxon-name-part></tp:taxon-name></italic>; <bold>F</bold>, <italic><tp:taxon-name><tp:taxon-name-part taxon-name-part-type="genus">Entomobrya</tp:taxon-name-part> <tp:taxon-name-part taxon-name-part-type="species">decemfasciata</tp:taxon-name-part></tp:taxon-name></italic>; <bold>G</bold>, <italic><tp:taxon-name><tp:taxon-name-part taxon-name-part-type="genus">Entomobrya</tp:taxon-name-part> <tp:taxon-name-part taxon-name-part-type="species">intermedia</tp:taxon-name-part></tp:taxon-name></italic>; <bold>H</bold>, <italic><tp:taxon-name><tp:taxon-name-part taxon-name-part-type="genus">Entomobrya</tp:taxon-name-part> <tp:taxon-name-part taxon-name-part-type="species">jubata</tp:taxon-name-part></tp:taxon-name></italic> sp. n.; <bold>I</bold>, <italic><tp:taxon-name><tp:taxon-name-part taxon-name-part-type="genus">Entomobrya</tp:taxon-name-part> <tp:taxon-name-part taxon-name-part-type="species">ligata</tp:taxon-name-part></tp:taxon-name></italic>; <bold>J</bold>, <italic><tp:taxon-name><tp:taxon-name-part taxon-name-part-type="genus">Entomobrya</tp:taxon-name-part> <tp:taxon-name-part taxon-name-part-type="species">multifasciata</tp:taxon-name-part></tp:taxon-name></italic>; <bold>K</bold>, <italic><tp:taxon-name><tp:taxon-name-part taxon-name-part-type="genus">Entomobrya</tp:taxon-name-part> <tp:taxon-name-part taxon-name-part-type="species">neotenica</tp:taxon-name-part></tp:taxon-name></italic> sp. n.; <bold>L</bold>, <italic><tp:taxon-name><tp:taxon-name-part taxon-name-part-type="genus">Entomobrya</tp:taxon-name-part> <tp:taxon-name-part taxon-name-part-type="species">nivalis</tp:taxon-name-part></tp:taxon-name></italic>; <bold>M</bold>, <italic><tp:taxon-name><tp:taxon-name-part taxon-name-part-type="genus">Entomobrya</tp:taxon-name-part> <tp:taxon-name-part taxon-name-part-type="species">quadrilineata</tp:taxon-name-part></tp:taxon-name></italic>; <bold>N</bold>, <italic><tp:taxon-name><tp:taxon-name-part taxon-name-part-type="genus">Entomobrya</tp:taxon-name-part> <tp:taxon-name-part taxon-name-part-type="species">unifasciata</tp:taxon-name-part></tp:taxon-name></italic> sp. n.; <bold>O</bold>, <italic><tp:taxon-name><tp:taxon-name-part taxon-name-part-type="genus">Entomobrya</tp:taxon-name-part> <tp:taxon-name-part taxon-name-part-type="species">unostrigata</tp:taxon-name-part></tp:taxon-name></italic>.</p><media xlink:href="zookeys-525-001-s002.pdf" mimetype="pdf" mime-subtype="pdf file" position="float" orientation="portrait" xlink:type="simple" id="oo_59264.pdf"/><permissions><license xlink:type="simple"><license-p>This dataset is made available under the Open Database License (<ext-link ext-link-type="uri" xlink:href="http://opendatacommons.org/licenses/odbl/1.0/" xlink:type="simple">http://opendatacommons.org/licenses/odbl/1.0/</ext-link>). The Open Database License (ODbL) is a license agreement intended to allow users to freely share, modify, and use this Dataset while maintaining this same freedom for others, provided that the original source and author(s) are credited.</license-p></license></permissions><attrib specific-use="authors">Aron D. Katz, Rosanna Giordano, Felipe Soto-Adames</attrib></supplementary-material></tp:treatment-sec></tp:taxon-treatment>
