# Supplementary material for: Taxonomic review and phylogenetic analysis of fifteen North American Entomobrya (Collembola, Entomobryidae), including four new species
Source: Zookeys. 2015 Oct 5;(525):1–75. doi: 10.3897/zookeys.525.6020 (PMC4607850; doi:10.3897/zookeys.525.6020)
Supplement: XML Treatment for Entomobrya intermedia [file zookeys.525.6020-treatment7.xml]

<!DOCTYPE tp:taxon-treatment
  PUBLIC "-//TaxonX//DTD Taxonomic Treatment Publishing DTD v0 20100105//EN" "tax-treatment-NSO.dtd">
<tp:taxon-treatment xmlns:tp="http://www.plazi.org/taxpub"><tp:treatment-meta><kwd-group><label>Taxon classification</label><kwd><named-content content-type="kingdom">Animalia</named-content></kwd><kwd><named-content content-type="order">Collembola</named-content></kwd><kwd><named-content content-type="family">Entomobryidae</named-content></kwd></kwd-group><mixed-citation publication-type="journal"><person-group><name><surname>Katz</surname><given-names>Aron D.</given-names></name><name><surname>Giordano</surname><given-names>Rosanna</given-names></name><name><surname>Soto-Adames</surname><given-names>Felipe</given-names></name></person-group><article-title>Taxonomic review and phylogenetic analysis of fifteen North American <italic><tp:taxon-name><tp:taxon-name-part taxon-name-part-type="genus">Entomobrya</tp:taxon-name-part></tp:taxon-name></italic> (<tp:taxon-name><tp:taxon-name-part taxon-name-part-type="order">Collembola</tp:taxon-name-part></tp:taxon-name>, <tp:taxon-name><tp:taxon-name-part taxon-name-part-type="family">Entomobryidae</tp:taxon-name-part></tp:taxon-name>), including four new species</article-title><source>Zookeys</source><day>5</day><month>10</month><year>2015</year><volume>2015</volume><issue>525</issue><fpage>1</fpage><lpage>75</lpage><pub-id pub-id-type="doi">10.3897/zookeys.525.6020</pub-id></mixed-citation></tp:treatment-meta><tp:nomenclature><tp:taxon-name>
                                <tp:taxon-name-part taxon-name-part-type="genus">Entomobrya</tp:taxon-name-part>
                                <tp:taxon-name-part taxon-name-part-type="species">intermedia</tp:taxon-name-part>
                            </tp:taxon-name><tp:taxon-authority>Brook, 1883</tp:taxon-authority><xref ref-type="fig" rid="F2">Figs 2</xref><xref ref-type="fig" rid="F21">, 21</xref><xref ref-type="fig" rid="F22">, 22</xref><xref ref-type="fig" rid="F39">, 39</xref></tp:nomenclature><tp:treatment-sec sec-type="Description"><title>Description.</title><p><italic>Body shape and color pattern</italic>. Body oval and cylindrical. Color pattern monomorphic (Fig. <xref ref-type="fig" rid="F21">21</xref>): yellow background with black, dark brown or purple pigment forming two incomplete, broken, longitudinal bands from Th. 2 through Abd. 3 and a conspicuous W-shaped mark on Abd. 4. Usually with dark pigment covering the lateral margins of the head. Antennae light brown or purple becoming increasingly dark towards the apex.</p><fig id="F21" position="float" orientation="portrait"><label>Figure 21.</label><caption><p> Color pattern of <italic><tp:taxon-name><tp:taxon-name-part taxon-name-part-type="genus">Entomobrya</tp:taxon-name-part> <tp:taxon-name-part taxon-name-part-type="species">intermedia</tp:taxon-name-part></tp:taxon-name></italic>. Lateral (<bold>A</bold>) and dorsal (<bold>B</bold>) views of specimen collected from Chester Co., PA.</p></caption><graphic xmlns:xlink="http://www.w3.org/1999/xlink" xlink:href="zookeys-525-001-g021.jpg" position="float" orientation="portrait" xlink:type="simple" id="oo_59244.jpg"/></fig><p><italic>Head</italic>. Apical bulb of 4<sup>th</sup> antennal segment simple. Long differentiated smooth setae on ventral side of 1<sup>st </sup>antennal segment ≈5× short setae. Prelabral setae ciliate. Ornamentation of the distal margin of the labral papillae with 2-4 small spine-like projections (Fig. <xref ref-type="fig" rid="F2">2</xref>). Lateral appendage of labial papilla E slightly curved, thin, nearly reaching tip of papilla. Dorsal head chaetotaxy (Fig. <xref ref-type="fig" rid="F22">22A</xref>) with macrosetae An’<sub>0</sub>, A<sub>3a2</sub>, A<sub>3a3</sub>, M<sub>3i</sub>, S’<sub>0</sub>, S<sub>4i</sub>, S<sub>6</sub>, Ps<sub>3</sub>, Pi<sub>1</sub>, and Pm<sub>1i</sub> absent; an additional macroseta external to A<sub>3</sub> present in some specimens; S<sub>1</sub> and Pm<sub>1</sub> usually present, but may be asymmetrical. Eyes G and H small and subequal. Eye patch with 5 setae.</p><fig id="F22" position="float" orientation="portrait"><label>Figure 22.</label><caption><p> Dorsal chaetotaxy of <italic><tp:taxon-name><tp:taxon-name-part taxon-name-part-type="genus">Entomobrya</tp:taxon-name-part> <tp:taxon-name-part taxon-name-part-type="species">intermedia</tp:taxon-name-part></tp:taxon-name></italic>: <bold>A</bold> Head <bold>B</bold> Mesothorax <bold>C</bold> Metathorax <bold>D</bold> 1<sup>st</sup> abdominal segment <bold>E</bold> 2<sup>nd</sup> abdominal segment <bold>F</bold> 3<sup>rd</sup> abdominal segment <bold>G</bold> 4<sup>th</sup> abdominal segment. Scale bars = 100 µm. See Figure <xref ref-type="fig" rid="F5">5</xref> for symbol legend.</p></caption><graphic xmlns:xlink="http://www.w3.org/1999/xlink" xlink:href="zookeys-525-001-g022.jpg" position="float" orientation="portrait" xlink:type="simple" id="oo_59245.jpg"/></fig><p><italic>Thorax</italic>: Thoracic chaetotaxy well-developed and relatively stable. Th. 2 macrosetae a5, m<sub>1</sub>, m<sub>2</sub>, m<sub>2i</sub>, m<sub>4</sub>, m<sub>4p</sub>, m<sub>4i</sub>, and m<sub>5</sub> present (Fig. <xref ref-type="fig" rid="F22">22B</xref>). Lateral sensilla obscured in all specimens examined. Posterior macrosetae (series P) present. Th. 3 macrosetae a<sub>1</sub>, a<sub>2</sub>, a<sub>3</sub>, a<sub>4</sub>, a<sub>4i</sub>, a<sub>5</sub>, a<sub>6</sub>, m<sub>4</sub>, m<sub>5</sub>, m<sub>5i</sub>, and m<sub>6 </sub>present (Fig. <xref ref-type="fig" rid="F22">22C</xref>). Posterior macrosetae (series P) present. The chaetotaxy of zone Pm with a moderate number of supplemental macrosetae in both thoracic segments (Fig. <xref ref-type="fig" rid="F22">22B,C</xref>). Typical sensilla present (not shown in figure).</p><p><italic>Legs</italic>. Trochanteral organ with triangular setal pattern and up to 31 setae. Unguis with 4 internal teeth; basal teeth located approximately middle of inner claw length.</p><p><italic>Abdomen</italic>. Abdominal chaetotaxy stable. Abd. 1 with 7 macrosetae (Fig. <xref ref-type="fig" rid="F22">22D</xref>). Abd. 2 macroseta a<sub>2</sub>, a<sub>3</sub>, m<sub>3</sub>, m<sub>3e</sub>, and m<sub>5</sub> present (Fig. <xref ref-type="fig" rid="F22">22E</xref>). Abd. 3 with macrosetae a<sub>1</sub>, m<sub>3</sub>, am<sub>6</sub>, pm<sub>6</sub>, and p<sub>6</sub> (Fig. <xref ref-type="fig" rid="F22">22F</xref>). Abd. 4 with 9-10 inner macrosetae (Fig. <xref ref-type="fig" rid="F22">22G</xref>). Mucronal teeth subequal. Typical sensilla present (not shown in figure).</p></tp:treatment-sec><tp:treatment-sec sec-type="Remarks"><title>Remarks.</title><p><italic><tp:taxon-name><tp:taxon-name-part taxon-name-part-type="genus">Entomobrya</tp:taxon-name-part> <tp:taxon-name-part taxon-name-part-type="species">intermedia</tp:taxon-name-part></tp:taxon-name></italic> can be easily identified by the presence of two longitudinal stripes, a W-shaped mark on Abd. 4 combined with the presence of Th. 2 macrosetae m<sub>5</sub> and Abd. 3 a<sub>1</sub>, and the absence of head macrosetae S<sub>4i</sub>, Abd. 2 m<sub>3ep</sub>, and Abd. 3 a<sub>2</sub> (see Table <xref ref-type="table" rid="T2">2</xref> for additional diagnostic characters). Historically, this species was considered a synonym of <italic><tp:taxon-name><tp:taxon-name-part taxon-name-part-type="genus">Entomobrya</tp:taxon-name-part> <tp:taxon-name-part taxon-name-part-type="species">nivalis</tp:taxon-name-part></tp:taxon-name></italic>. However, the clear differences in chaetotaxy (see Table <xref ref-type="table" rid="T3">3</xref>) and color pattern separate <italic><tp:taxon-name><tp:taxon-name-part taxon-name-part-type="genus">Entomobrya</tp:taxon-name-part> <tp:taxon-name-part taxon-name-part-type="species">intermedia</tp:taxon-name-part></tp:taxon-name></italic> from <italic><tp:taxon-name><tp:taxon-name-part taxon-name-part-type="genus">Entomobrya</tp:taxon-name-part> <tp:taxon-name-part taxon-name-part-type="species">nivalis</tp:taxon-name-part></tp:taxon-name></italic> and other similar forms such as <italic><tp:taxon-name><tp:taxon-name-part taxon-name-part-type="genus">Entomobrya</tp:taxon-name-part> <tp:taxon-name-part taxon-name-part-type="species">multifasciata</tp:taxon-name-part></tp:taxon-name></italic> and female <italic><tp:taxon-name><tp:taxon-name-part taxon-name-part-type="genus">Entomobrya</tp:taxon-name-part> <tp:taxon-name-part taxon-name-part-type="species">atrocincta</tp:taxon-name-part></tp:taxon-name></italic>. Furthermore, molecular data supports the separation of this species from <italic><tp:taxon-name><tp:taxon-name-part taxon-name-part-type="genus">Entomobrya</tp:taxon-name-part> <tp:taxon-name-part taxon-name-part-type="species">nivalis</tp:taxon-name-part></tp:taxon-name></italic> (<xref ref-type="bibr" rid="B30">Katz et al. 2015</xref>). The combination of chaetotaxy outlined in Table <xref ref-type="table" rid="T3">3</xref> should be used in conjunction with color pattern characters to differentiate this species. Note that observation of chaetotaxy was only examined for specimens collected from Chester County, Pennsylvania. It is likely that specimens from additional localities may re<!--PageBreak-->veal more variation in chaetotaxy than described here, especially since the chaetotaxy reported in Palearctic specimens (<xref ref-type="bibr" rid="B28">Jordana 2012</xref>) is different than those observed in North American specimens.</p></tp:treatment-sec><tp:treatment-sec sec-type="Distribution"><title>Distribution.</title><p>North America and Europe. The actual distribution of <italic><tp:taxon-name><tp:taxon-name-part taxon-name-part-type="genus">Entomobrya</tp:taxon-name-part> <tp:taxon-name-part taxon-name-part-type="species">intermedia</tp:taxon-name-part></tp:taxon-name></italic> in North America is unclear, as before <xref ref-type="bibr" rid="B15">Christiansen and Bellinger’s (1998)</xref> monograph the species was included within <italic><tp:taxon-name><tp:taxon-name-part taxon-name-part-type="genus">Entomobrya</tp:taxon-name-part> <tp:taxon-name-part taxon-name-part-type="species">nivalis</tp:taxon-name-part></tp:taxon-name></italic> (<xref ref-type="bibr" rid="B12">Christiansen 1958b</xref>). In fact, some records of <italic><tp:taxon-name><tp:taxon-name-part taxon-name-part-type="genus">Entomobrya</tp:taxon-name-part> <tp:taxon-name-part taxon-name-part-type="species">nivalis</tp:taxon-name-part></tp:taxon-name></italic>, <italic><tp:taxon-name><tp:taxon-name-part taxon-name-part-type="genus">Entomobrya</tp:taxon-name-part> <tp:taxon-name-part taxon-name-part-type="species">multifasciata</tp:taxon-name-part></tp:taxon-name></italic> and female <italic><tp:taxon-name><tp:taxon-name-part taxon-name-part-type="genus">Entomobrya</tp:taxon-name-part> <tp:taxon-name-part taxon-name-part-type="species">atrocincta</tp:taxon-name-part></tp:taxon-name></italic>, regardless of date, may actually refer to <italic><tp:taxon-name><tp:taxon-name-part taxon-name-part-type="genus">Entomobrya</tp:taxon-name-part> <tp:taxon-name-part taxon-name-part-type="species">intermedia</tp:taxon-name-part></tp:taxon-name></italic>. Suppl. material <xref ref-type="supplementary-material" rid="S1">1</xref>: G shows the distribution of <italic><tp:taxon-name><tp:taxon-name-part taxon-name-part-type="genus">Entomobrya</tp:taxon-name-part> <tp:taxon-name-part taxon-name-part-type="species">intermedia</tp:taxon-name-part></tp:taxon-name></italic> in North American as currently understood.</p></tp:treatment-sec><tp:treatment-sec sec-type="material"><title>Material examined.</title><p>USA: 2 on slides, Pennsylvania, Chester Co., Wayne, sweep of <italic><tp:taxon-name><tp:taxon-name-part taxon-name-part-type="genus">Forsythia</tp:taxon-name-part></tp:taxon-name></italic> sp., 23.v.2011, AK11-32; 8 on slides, 12 in vial, Pennsylvania, Chester Co., Wayne, sweep of <italic><tp:taxon-name><tp:taxon-name-part taxon-name-part-type="genus">Forsythia</tp:taxon-name-part></tp:taxon-name></italic> sp., 29.vi.2012, AK12-50.</p></tp:treatment-sec><tp:treatment-sec><!--Section generated to contain objects referenced in tp:taxon-treatment.--><fig id="F2" position="float" orientation="portrait"><label>Figure 2.</label><caption><p> <bold>A</bold> <italic><tp:taxon-name><tp:taxon-name-part taxon-name-part-type="genus">Entomobrya</tp:taxon-name-part> <tp:taxon-name-part taxon-name-part-type="species">atrocincta</tp:taxon-name-part></tp:taxon-name></italic>. SEM photograph of mouth cone, four labral papillae with multiple projections (1) (arrow points to 3<sup>rd</sup> papilla from left to right) and labial appendage (2) <bold>B–D</bold> drawings of labral papillae of <italic><tp:taxon-name><tp:taxon-name-part taxon-name-part-type="genus">Entomobrya</tp:taxon-name-part></tp:taxon-name></italic> and <italic><tp:taxon-name><tp:taxon-name-part taxon-name-part-type="genus">Willowsia</tp:taxon-name-part></tp:taxon-name></italic> species: <italic><tp:taxon-name><tp:taxon-name-part taxon-name-part-type="genus">Entomobrya</tp:taxon-name-part></tp:taxon-name></italic> with multiple projections per papilla (column B); <italic><tp:taxon-name><tp:taxon-name-part taxon-name-part-type="genus">Entomobrya</tp:taxon-name-part></tp:taxon-name></italic> with a single projection per papillae (column C); labral papillae of all <italic><tp:taxon-name><tp:taxon-name-part taxon-name-part-type="genus">Willowsia</tp:taxon-name-part></tp:taxon-name></italic> species occurring in the Eastern United Sates (column D). Note <italic><tp:taxon-name><tp:taxon-name-part taxon-name-part-type="genus">Willowsia</tp:taxon-name-part></tp:taxon-name></italic> n. sp. 1 can be differentiated by the presence of multiple projections per papilla. <italic><tp:taxon-name><tp:taxon-name-part taxon-name-part-type="genus">Entomobrya</tp:taxon-name-part> <tp:taxon-name-part taxon-name-part-type="species">jubata</tp:taxon-name-part></tp:taxon-name></italic> sp. n. and <italic><tp:taxon-name><tp:taxon-name-part taxon-name-part-type="genus">Entomobrya</tp:taxon-name-part> <tp:taxon-name-part taxon-name-part-type="species">ligata</tp:taxon-name-part></tp:taxon-name></italic> are not included in figure but are similar to <italic><tp:taxon-name><tp:taxon-name-part taxon-name-part-type="genus">Entomobrya</tp:taxon-name-part> <tp:taxon-name-part taxon-name-part-type="species">clitellaria</tp:taxon-name-part></tp:taxon-name></italic> and <italic><tp:taxon-name><tp:taxon-name-part taxon-name-part-type="genus">Entomobrya</tp:taxon-name-part> <tp:taxon-name-part taxon-name-part-type="species">unifasciata</tp:taxon-name-part></tp:taxon-name></italic> sp. n. respectively. Scale bars = 20 µm.</p></caption><graphic xmlns:xlink="http://www.w3.org/1999/xlink" xlink:href="zookeys-525-001-g002.jpg" position="float" orientation="portrait" xlink:type="simple" id="oo_59224.jpg"/></fig><fig id="F5" position="float" orientation="portrait"><label>Figure 5.</label><caption><p>Symbol legend for diagrammatic figures of chaetotaxy presented in the species descriptions.</p></caption><graphic xmlns:xlink="http://www.w3.org/1999/xlink" xlink:href="zookeys-525-001-g005.jpg" position="float" orientation="portrait" xlink:type="simple" id="oo_59228.jpg"/></fig><fig id="F39" position="float" orientation="portrait"><label>Figure 39.</label><caption><p> Bayesian 50% majority rules consensus trees with <italic><tp:taxon-name><tp:taxon-name-part taxon-name-part-type="genus">Pseudosinella</tp:taxon-name-part> <tp:taxon-name-part taxon-name-part-type="species">violenta</tp:taxon-name-part></tp:taxon-name></italic> as the outgroup: <bold>A</bold> phylogeny resulting from the analysis of cytochrome <italic>c</italic> oxidase I DNA sequences (complete gene, 1539 bp) from <xref ref-type="bibr" rid="B30">Katz et al. (2015)</xref> <bold>B</bold> phylogeny resulting from the analysis of 179 morphological characters <bold>C</bold> combined phylogeny (COI and morphology). <italic><tp:taxon-name><tp:taxon-name-part taxon-name-part-type="genus">Entomobrya</tp:taxon-name-part></tp:taxon-name></italic> species groups are highlighted with colored boxes. Branches of representing taxa from the same species were collapsed into triangles (triangle length represents branch lengths between collapsed branches) for simplicity. Branch labels include posterior probabilities (above) and maximum likelihood bootstrap support (below). Scale bars represent 0.2 base substitutions.</p></caption><graphic xmlns:xlink="http://www.w3.org/1999/xlink" xlink:href="zookeys-525-001-g039.jpg" position="float" orientation="portrait" xlink:type="simple" id="oo_59262.jpg"/></fig><table-wrap id="T2" position="float" orientation="portrait"><label>Table 2.</label><caption><p> Informative diagnostic adult chaetotaxy for the separation of all <italic><tp:taxon-name><tp:taxon-name-part taxon-name-part-type="genus">Entomobrya</tp:taxon-name-part></tp:taxon-name></italic> species in this study<sup>5,6</sup>. These characters were specifically chosen for their ease of observation, stability, and lack of polymorphic states. Refer to species remarks for more specific diagnostic characters. Parentheses indicate a rarely observed state.</p></caption><table id="TID0EQAAK" rules="all"><tbody><tr><th rowspan="1" colspan="1"/><th rowspan="1" colspan="5">Head macrosetae<xref ref-type="table-fn" rid="TN3"><sup>1</sup></xref></th><th rowspan="1" colspan="2">Th. 2 macrosetae<xref ref-type="table-fn" rid="TN3"><sup>1</sup></xref></th><th rowspan="1" colspan="3">Abd. 2 macrosetae<xref ref-type="table-fn" rid="TN3"><sup>1</sup></xref></th><th rowspan="1" colspan="2">Abd. 3 macrosetae<xref ref-type="table-fn" rid="TN3"><sup>1</sup></xref></th><th rowspan="2" colspan="1">Prelabral setae<xref ref-type="table-fn" rid="TN4"><sup>2</sup></xref></th><th rowspan="2" colspan="1">Number of eye patch setae<xref ref-type="table-fn" rid="TN5"><sup>3</sup></xref></th><th rowspan="2" colspan="1">Labral papilla<xref ref-type="table-fn" rid="TN6"><sup>4</sup></xref></th></tr><tr><th rowspan="1" colspan="1">Species</th><th rowspan="1" colspan="1">M<sub>3i</sub></th><th rowspan="1" colspan="1">S’<sub>0</sub></th><th rowspan="1" colspan="1">S<sub>4i</sub></th><th rowspan="1" colspan="1">Ps<sub>3</sub></th><th rowspan="1" colspan="1">Ps<sub>5</sub></th><th rowspan="1" colspan="1">m<sub>2</sub></th><th rowspan="1" colspan="1">m<sub>5</sub></th><th rowspan="1" colspan="1">a<sub>2</sub></th><th rowspan="1" colspan="1">a<sub>3</sub></th><th rowspan="1" colspan="1">m<sub>3ep</sub></th><th rowspan="1" colspan="1">a<sub>1</sub></th><th rowspan="1" colspan="1">a<sub>2</sub></th></tr><tr><td rowspan="1" colspan="1"><italic><tp:taxon-name><tp:taxon-name-part taxon-name-part-type="genus">Entomobrya</tp:taxon-name-part> <tp:taxon-name-part taxon-name-part-type="species">assuta</tp:taxon-name-part></tp:taxon-name></italic></td><td rowspan="1" colspan="1">0</td><td rowspan="1" colspan="1">0</td><td rowspan="1" colspan="1">1</td><td rowspan="1" colspan="1">0</td><td rowspan="1" colspan="1">1</td><td rowspan="1" colspan="1">0</td><td rowspan="1" colspan="1">0</td><td rowspan="1" colspan="1">0</td><td rowspan="1" colspan="1">0</td><td rowspan="1" colspan="1">0</td><td rowspan="1" colspan="1">0</td><td rowspan="1" colspan="1">1</td><td rowspan="1" colspan="1">0</td><td rowspan="1" colspan="1">5</td><td rowspan="1" colspan="1">0</td></tr><tr><td rowspan="1" colspan="1"><italic><tp:taxon-name><tp:taxon-name-part taxon-name-part-type="genus">Entomobrya</tp:taxon-name-part> <tp:taxon-name-part taxon-name-part-type="species">atrocincta</tp:taxon-name-part></tp:taxon-name></italic></td><td rowspan="1" colspan="1">0(1)</td><td rowspan="1" colspan="1">0</td><td rowspan="1" colspan="1">1</td><td rowspan="1" colspan="1">0</td><td rowspan="1" colspan="1">1</td><td rowspan="1" colspan="1">1</td><td rowspan="1" colspan="1">0</td><td rowspan="1" colspan="1">1</td><td rowspan="1" colspan="1">1(0)</td><td rowspan="1" colspan="1">0(1)</td><td rowspan="1" colspan="1">1</td><td rowspan="1" colspan="1">1</td><td rowspan="1" colspan="1">1</td><td rowspan="1" colspan="1">5</td><td rowspan="1" colspan="1">0</td></tr><tr><td rowspan="1" colspan="1"><italic><tp:taxon-name><tp:taxon-name-part taxon-name-part-type="genus">Entomobrya</tp:taxon-name-part> <tp:taxon-name-part taxon-name-part-type="species">bicolor</tp:taxon-name-part></tp:taxon-name></italic></td><td rowspan="1" colspan="1">1</td><td rowspan="1" colspan="1">0</td><td rowspan="1" colspan="1">1</td><td rowspan="1" colspan="1">0</td><td rowspan="1" colspan="1">0</td><td rowspan="1" colspan="1">1</td><td rowspan="1" colspan="1">1</td><td rowspan="1" colspan="1">1</td><td rowspan="1" colspan="1">1</td><td rowspan="1" colspan="1">1</td><td rowspan="1" colspan="1">0</td><td rowspan="1" colspan="1">1</td><td rowspan="1" colspan="1">1</td><td rowspan="1" colspan="1">5</td><td rowspan="1" colspan="1">1</td></tr><tr><td rowspan="1" colspan="1"><italic><tp:taxon-name><tp:taxon-name-part taxon-name-part-type="genus">Entomobrya</tp:taxon-name-part> <tp:taxon-name-part taxon-name-part-type="species">citrensis</tp:taxon-name-part></tp:taxon-name></italic> sp. n.</td><td rowspan="1" colspan="1">0</td><td rowspan="1" colspan="1">0</td><td rowspan="1" colspan="1">1</td><td rowspan="1" colspan="1">1</td><td rowspan="1" colspan="1">1</td><td rowspan="1" colspan="1">0</td><td rowspan="1" colspan="1">0</td><td rowspan="1" colspan="1">0</td><td rowspan="1" colspan="1">1</td><td rowspan="1" colspan="1">0</td><td rowspan="1" colspan="1">0</td><td rowspan="1" colspan="1">1</td><td rowspan="1" colspan="1">0</td><td rowspan="1" colspan="1">5</td><td rowspan="1" colspan="1">0</td></tr><tr><td rowspan="1" colspan="1"><italic><tp:taxon-name><tp:taxon-name-part taxon-name-part-type="genus">Entomobrya</tp:taxon-name-part> <tp:taxon-name-part taxon-name-part-type="species">clitellaria</tp:taxon-name-part></tp:taxon-name></italic></td><td rowspan="1" colspan="1">0</td><td rowspan="1" colspan="1">0</td><td rowspan="1" colspan="1">1</td><td rowspan="1" colspan="1">0</td><td rowspan="1" colspan="1">1</td><td rowspan="1" colspan="1">1</td><td rowspan="1" colspan="1">1</td><td rowspan="1" colspan="1">1</td><td rowspan="1" colspan="1">1</td><td rowspan="1" colspan="1">1</td><td rowspan="1" colspan="1">0</td><td rowspan="1" colspan="1">1</td><td rowspan="1" colspan="1">1</td><td rowspan="1" colspan="1">5</td><td rowspan="1" colspan="1">1</td></tr><tr><td rowspan="1" colspan="1"><italic><tp:taxon-name><tp:taxon-name-part taxon-name-part-type="genus">Entomobrya</tp:taxon-name-part> <tp:taxon-name-part taxon-name-part-type="species">decemfasciata</tp:taxon-name-part></tp:taxon-name></italic><xref ref-type="table-fn" rid="TN7"><sup>5</sup></xref></td><td rowspan="1" colspan="1">1</td><td rowspan="1" colspan="1">0</td><td rowspan="1" colspan="1">1</td><td rowspan="1" colspan="1">0</td><td rowspan="1" colspan="1">1</td><td rowspan="1" colspan="1">1</td><td rowspan="1" colspan="1">1</td><td rowspan="1" colspan="1">1</td><td rowspan="1" colspan="1">1</td><td rowspan="1" colspan="1">1</td><td rowspan="1" colspan="1">0</td><td rowspan="1" colspan="1">1</td><td rowspan="1" colspan="1">1</td><td rowspan="1" colspan="1">5</td><td rowspan="1" colspan="1">1</td></tr><tr><td rowspan="1" colspan="1"><italic><tp:taxon-name><tp:taxon-name-part taxon-name-part-type="genus">Entomobrya</tp:taxon-name-part> <tp:taxon-name-part taxon-name-part-type="species">intermedia</tp:taxon-name-part></tp:taxon-name></italic></td><td rowspan="1" colspan="1">0</td><td rowspan="1" colspan="1">0</td><td rowspan="1" colspan="1">0</td><td rowspan="1" colspan="1">0</td><td rowspan="1" colspan="1">1</td><td rowspan="1" colspan="1">1</td><td rowspan="1" colspan="1">1</td><td rowspan="1" colspan="1">1</td><td rowspan="1" colspan="1">1</td><td rowspan="1" colspan="1">0</td><td rowspan="1" colspan="1">1</td><td rowspan="1" colspan="1">0</td><td rowspan="1" colspan="1">1</td><td rowspan="1" colspan="1">5</td><td rowspan="1" colspan="1">0</td></tr><tr><td rowspan="1" colspan="1"><italic><tp:taxon-name><tp:taxon-name-part taxon-name-part-type="genus">Entomobrya</tp:taxon-name-part> <tp:taxon-name-part taxon-name-part-type="species">jubata</tp:taxon-name-part></tp:taxon-name></italic> sp. n.</td><td rowspan="1" colspan="1">0</td><td rowspan="1" colspan="1">1</td><td rowspan="1" colspan="1">1</td><td rowspan="1" colspan="1">0</td><td rowspan="1" colspan="1">0</td><td rowspan="1" colspan="1">1</td><td rowspan="1" colspan="1">1</td><td rowspan="1" colspan="1">1</td><td rowspan="1" colspan="1">1</td><td rowspan="1" colspan="1">1</td><td rowspan="1" colspan="1">0</td><td rowspan="1" colspan="1">1</td><td rowspan="1" colspan="1">1</td><td rowspan="1" colspan="1">5</td><td rowspan="1" colspan="1">1</td></tr><tr><td rowspan="1" colspan="1"><italic><tp:taxon-name><tp:taxon-name-part taxon-name-part-type="genus">Entomobrya</tp:taxon-name-part> <tp:taxon-name-part taxon-name-part-type="species">ligata</tp:taxon-name-part></tp:taxon-name></italic><xref ref-type="table-fn" rid="TN8"><sup>6</sup></xref></td><td rowspan="1" colspan="1">0</td><td rowspan="1" colspan="1">0</td><td rowspan="1" colspan="1">1</td><td rowspan="1" colspan="1">0</td><td rowspan="1" colspan="1">1</td><td rowspan="1" colspan="1">1</td><td rowspan="1" colspan="1">0</td><td rowspan="1" colspan="1">1</td><td rowspan="1" colspan="1">0</td><td rowspan="1" colspan="1">1</td><td rowspan="1" colspan="1">0</td><td rowspan="1" colspan="1">0</td><td rowspan="1" colspan="1">0</td><td rowspan="1" colspan="1">3</td><td rowspan="1" colspan="1">1</td></tr><tr><td rowspan="1" colspan="1"><italic><tp:taxon-name><tp:taxon-name-part taxon-name-part-type="genus">Entomobrya</tp:taxon-name-part> <tp:taxon-name-part taxon-name-part-type="species">multifasciata</tp:taxon-name-part></tp:taxon-name></italic></td><td rowspan="1" colspan="1">0</td><td rowspan="1" colspan="1">0</td><td rowspan="1" colspan="1">0</td><td rowspan="1" colspan="1">0</td><td rowspan="1" colspan="1">1</td><td rowspan="1" colspan="1">1</td><td rowspan="1" colspan="1">0</td><td rowspan="1" colspan="1">1</td><td rowspan="1" colspan="1">1</td><td rowspan="1" colspan="1">0</td><td rowspan="1" colspan="1">1</td><td rowspan="1" colspan="1">1</td><td rowspan="1" colspan="1">1</td><td rowspan="1" colspan="1">5</td><td rowspan="1" colspan="1">0</td></tr><tr><td rowspan="1" colspan="1"><italic><tp:taxon-name><tp:taxon-name-part taxon-name-part-type="genus">Entomobrya</tp:taxon-name-part> <tp:taxon-name-part taxon-name-part-type="species">neotenica</tp:taxon-name-part></tp:taxon-name></italic> sp. n.</td><td rowspan="1" colspan="1">0</td><td rowspan="1" colspan="1">0</td><td rowspan="1" colspan="1">0(1)</td><td rowspan="1" colspan="1">0</td><td rowspan="1" colspan="1">1</td><td rowspan="1" colspan="1">1</td><td rowspan="1" colspan="1">0</td><td rowspan="1" colspan="1">1</td><td rowspan="1" colspan="1">0</td><td rowspan="1" colspan="1">0</td><td rowspan="1" colspan="1">0</td><td rowspan="1" colspan="1">0</td><td rowspan="1" colspan="1">0</td><td rowspan="1" colspan="1">3</td><td rowspan="1" colspan="1">1</td></tr><tr><td rowspan="1" colspan="1"><italic><tp:taxon-name><tp:taxon-name-part taxon-name-part-type="genus">Entomobrya</tp:taxon-name-part> <tp:taxon-name-part taxon-name-part-type="species">nivalis</tp:taxon-name-part></tp:taxon-name></italic></td><td rowspan="1" colspan="1">0</td><td rowspan="1" colspan="1">0</td><td rowspan="1" colspan="1">1</td><td rowspan="1" colspan="1">P</td><td rowspan="1" colspan="1">1</td><td rowspan="1" colspan="1">1</td><td rowspan="1" colspan="1">1</td><td rowspan="1" colspan="1">1</td><td rowspan="1" colspan="1">1</td><td rowspan="1" colspan="1">1</td><td rowspan="1" colspan="1">1</td><td rowspan="1" colspan="1">0</td><td rowspan="1" colspan="1">1</td><td rowspan="1" colspan="1">5(6)</td><td rowspan="1" colspan="1">0</td></tr><tr><td rowspan="1" colspan="1"><italic><tp:taxon-name><tp:taxon-name-part taxon-name-part-type="genus">Entomobrya</tp:taxon-name-part> <tp:taxon-name-part taxon-name-part-type="species">quadrilineata</tp:taxon-name-part></tp:taxon-name></italic><xref ref-type="table-fn" rid="TN7"><sup>5</sup></xref></td><td rowspan="1" colspan="1">1</td><td rowspan="1" colspan="1">0</td><td rowspan="1" colspan="1">1</td><td rowspan="1" colspan="1">0</td><td rowspan="1" colspan="1">1</td><td rowspan="1" colspan="1">1</td><td rowspan="1" colspan="1">1</td><td rowspan="1" colspan="1">1</td><td rowspan="1" colspan="1">1</td><td rowspan="1" colspan="1">1</td><td rowspan="1" colspan="1">0</td><td rowspan="1" colspan="1">1</td><td rowspan="1" colspan="1">1</td><td rowspan="1" colspan="1">5(6)</td><td rowspan="1" colspan="1">1</td></tr><tr><td rowspan="1" colspan="1"><italic><tp:taxon-name><tp:taxon-name-part taxon-name-part-type="genus">Entomobrya</tp:taxon-name-part> <tp:taxon-name-part taxon-name-part-type="species">unifasciata</tp:taxon-name-part></tp:taxon-name></italic> sp. n.<xref ref-type="table-fn" rid="TN8"><sup>6</sup></xref></td><td rowspan="1" colspan="1">0</td><td rowspan="1" colspan="1">0</td><td rowspan="1" colspan="1">1</td><td rowspan="1" colspan="1">0</td><td rowspan="1" colspan="1">1</td><td rowspan="1" colspan="1">1</td><td rowspan="1" colspan="1">0</td><td rowspan="1" colspan="1">1</td><td rowspan="1" colspan="1">0(1)</td><td rowspan="1" colspan="1">1</td><td rowspan="1" colspan="1">0</td><td rowspan="1" colspan="1">0</td><td rowspan="1" colspan="1">0</td><td rowspan="1" colspan="1">3</td><td rowspan="1" colspan="1">1</td></tr><tr><td rowspan="1" colspan="1"><italic><tp:taxon-name><tp:taxon-name-part taxon-name-part-type="genus">Entomobrya</tp:taxon-name-part> <tp:taxon-name-part taxon-name-part-type="species">unostrigata</tp:taxon-name-part></tp:taxon-name></italic></td><td rowspan="1" colspan="1">0</td><td rowspan="1" colspan="1">0</td><td rowspan="1" colspan="1">1</td><td rowspan="1" colspan="1">0</td><td rowspan="1" colspan="1">1</td><td rowspan="1" colspan="1">0</td><td rowspan="1" colspan="1">1</td><td rowspan="1" colspan="1">1</td><td rowspan="1" colspan="1">1</td><td rowspan="1" colspan="1">1</td><td rowspan="1" colspan="1">1</td><td rowspan="1" colspan="1">0</td><td rowspan="1" colspan="1">1</td><td rowspan="1" colspan="1">5</td><td rowspan="1" colspan="1">0</td></tr></tbody></table><table-wrap-foot><fn id="TN3"><label>1</label><p>Character states: absent (0), present (1), polymorphic (P).</p></fn><fn id="TN4"><label>2</label><p>Character states: smooth or finely ciliate (0), ciliate (1).</p></fn><fn id="TN5"><label>3</label><p>Refer to Figure <xref ref-type="fig" rid="F1">1</xref> for SEM photograph of eye patch setae.</p></fn><fn id="TN6"><label>4</label><p>Character states: multiple projections (0), single projection (1). Refer to Figure <xref ref-type="fig" rid="F2">2</xref> for SEM photograph and drawings of labral papillae.</p></fn><fn id="TN7"><label>5</label><p><italic><tp:taxon-name><tp:taxon-name-part taxon-name-part-type="genus">Entomobrya</tp:taxon-name-part> <tp:taxon-name-part taxon-name-part-type="species">decemfasciata</tp:taxon-name-part></tp:taxon-name></italic> and <italic><tp:taxon-name><tp:taxon-name-part taxon-name-part-type="genus">Entomobrya</tp:taxon-name-part> <tp:taxon-name-part taxon-name-part-type="species">quadrilineata</tp:taxon-name-part></tp:taxon-name></italic> cannot be separated by these diagnostic characters. Color pattern is critical for diagnosis.</p></fn><fn id="TN8"><label>6</label><p><italic><tp:taxon-name><tp:taxon-name-part taxon-name-part-type="genus">Entomobrya</tp:taxon-name-part> <tp:taxon-name-part taxon-name-part-type="species">ligata</tp:taxon-name-part></tp:taxon-name></italic> and <italic><tp:taxon-name><tp:taxon-name-part taxon-name-part-type="genus">Entomobrya</tp:taxon-name-part> <tp:taxon-name-part taxon-name-part-type="species">unifasciata</tp:taxon-name-part></tp:taxon-name></italic> sp. n. cannot be separated by these diagnostic characters. Color pattern is critical for diagnosis.</p></fn></table-wrap-foot></table-wrap><fn id="TN3"><label>1</label><p>Character states: absent (0), present (1), polymorphic (P).</p></fn><fn id="TN4"><label>2</label><p>Character states: smooth or finely ciliate (0), ciliate (1).</p></fn><fn id="TN5"><label>3</label><p>Refer to Figure <xref ref-type="fig" rid="F1">1</xref> for SEM photograph of eye patch setae.</p></fn><fn id="TN6"><label>4</label><p>Character states: multiple projections (0), single projection (1). Refer to Figure <xref ref-type="fig" rid="F2">2</xref> for SEM photograph and drawings of labral papillae.</p></fn><fn id="TN7"><label>5</label><p><italic><tp:taxon-name><tp:taxon-name-part taxon-name-part-type="genus">Entomobrya</tp:taxon-name-part> <tp:taxon-name-part taxon-name-part-type="species">decemfasciata</tp:taxon-name-part></tp:taxon-name></italic> and <italic><tp:taxon-name><tp:taxon-name-part taxon-name-part-type="genus">Entomobrya</tp:taxon-name-part> <tp:taxon-name-part taxon-name-part-type="species">quadrilineata</tp:taxon-name-part></tp:taxon-name></italic> cannot be separated by these diagnostic characters. Color pattern is critical for diagnosis.</p></fn><fn id="TN8"><label>6</label><p><italic><tp:taxon-name><tp:taxon-name-part taxon-name-part-type="genus">Entomobrya</tp:taxon-name-part> <tp:taxon-name-part taxon-name-part-type="species">ligata</tp:taxon-name-part></tp:taxon-name></italic> and <italic><tp:taxon-name><tp:taxon-name-part taxon-name-part-type="genus">Entomobrya</tp:taxon-name-part> <tp:taxon-name-part taxon-name-part-type="species">unifasciata</tp:taxon-name-part></tp:taxon-name></italic> sp. n. cannot be separated by these diagnostic characters. Color pattern is critical for diagnosis.</p></fn><fig id="F1" position="float" orientation="portrait"><label>Figure 1.</label><caption><p> <italic><tp:taxon-name><tp:taxon-name-part taxon-name-part-type="genus">Entomobrya</tp:taxon-name-part> <tp:taxon-name-part taxon-name-part-type="species">atrocincta</tp:taxon-name-part></tp:taxon-name></italic>. SEM photograph of right eye patch, eyes (A–H) and eye patch setae (p-t). Scale bar = 20 µm.</p></caption><graphic xmlns:xlink="http://www.w3.org/1999/xlink" xlink:href="zookeys-525-001-g001.jpg" position="float" orientation="portrait" xlink:type="simple" id="oo_59223.jpg"/></fig><table-wrap id="T3" position="float" orientation="portrait"><label>Table 3.</label><caption><p> Diagnostic characters to separate species within the nivalis complex: <italic><tp:taxon-name><tp:taxon-name-part taxon-name-part-type="genus">Entomobrya</tp:taxon-name-part> <tp:taxon-name-part taxon-name-part-type="species">atrocincta</tp:taxon-name-part></tp:taxon-name></italic>, <italic><tp:taxon-name><tp:taxon-name-part taxon-name-part-type="genus">Entomobrya</tp:taxon-name-part> <tp:taxon-name-part taxon-name-part-type="species">multifasciata</tp:taxon-name-part></tp:taxon-name></italic>, <italic><tp:taxon-name><tp:taxon-name-part taxon-name-part-type="genus">Entomobrya</tp:taxon-name-part> <tp:taxon-name-part taxon-name-part-type="species">intermedia</tp:taxon-name-part></tp:taxon-name></italic>, and <italic><tp:taxon-name><tp:taxon-name-part taxon-name-part-type="genus">Entomobrya</tp:taxon-name-part> <tp:taxon-name-part taxon-name-part-type="species">nivalis</tp:taxon-name-part></tp:taxon-name></italic>. Diagnostic characters of <italic><tp:taxon-name><tp:taxon-name-part taxon-name-part-type="genus">Entomobrya</tp:taxon-name-part> <tp:taxon-name-part taxon-name-part-type="species">clitellaria</tp:taxon-name-part></tp:taxon-name></italic> are also included in relation to <italic><tp:taxon-name><tp:taxon-name-part taxon-name-part-type="genus">Entomobrya</tp:taxon-name-part> <tp:taxon-name-part taxon-name-part-type="species">atrocincta</tp:taxon-name-part></tp:taxon-name></italic> due to similarity in color pattern.</p></caption><table id="TID0EOKBK" rules="all"><tbody><tr><th rowspan="1" colspan="1">Species</th><th rowspan="1" colspan="1">Head macroseta S<sub>4i</sub><xref ref-type="table-fn" rid="TN9"><sup>1</sup></xref></th><th rowspan="1" colspan="1">Th. 2 macroseta m<sub>5</sub><xref ref-type="table-fn" rid="TN9"><sup>1</sup></xref></th><th rowspan="1" colspan="1">Abd. 2 macroseta m<sub>3ep</sub><xref ref-type="table-fn" rid="TN9"><sup>1</sup></xref></th><th rowspan="1" colspan="1">Abd. 3 macroseta a<sub>1</sub><xref ref-type="table-fn" rid="TN9"><sup>1</sup></xref></th><th rowspan="1" colspan="1">Abd. 3 macroseta a<sub>2</sub><xref ref-type="table-fn" rid="TN9"><sup>1</sup></xref></th><th rowspan="1" colspan="1">Labral papillae<xref ref-type="table-fn" rid="TN10"><sup>2</sup></xref></th></tr><tr><td rowspan="1" colspan="1"><italic><tp:taxon-name><tp:taxon-name-part taxon-name-part-type="genus">Entomobrya</tp:taxon-name-part> <tp:taxon-name-part taxon-name-part-type="species">atrocincta</tp:taxon-name-part></tp:taxon-name></italic></td><td rowspan="1" colspan="1">1</td><td rowspan="1" colspan="1">0</td><td rowspan="1" colspan="1">0(1)<xref ref-type="table-fn" rid="TN11"><sup>3</sup></xref></td><td rowspan="1" colspan="1">1</td><td rowspan="1" colspan="1">1</td><td rowspan="1" colspan="1">0</td></tr><tr><td rowspan="1" colspan="1"><italic><tp:taxon-name><tp:taxon-name-part taxon-name-part-type="genus">Entomobrya</tp:taxon-name-part> <tp:taxon-name-part taxon-name-part-type="species">multifasciata</tp:taxon-name-part></tp:taxon-name></italic></td><td rowspan="1" colspan="1">0</td><td rowspan="1" colspan="1">0</td><td rowspan="1" colspan="1">0</td><td rowspan="1" colspan="1">1</td><td rowspan="1" colspan="1">1</td><td rowspan="1" colspan="1">0</td></tr><tr><td rowspan="1" colspan="1"><italic><tp:taxon-name><tp:taxon-name-part taxon-name-part-type="genus">Entomobrya</tp:taxon-name-part> <tp:taxon-name-part taxon-name-part-type="species">intermedia</tp:taxon-name-part></tp:taxon-name></italic></td><td rowspan="1" colspan="1">0</td><td rowspan="1" colspan="1">1</td><td rowspan="1" colspan="1">0</td><td rowspan="1" colspan="1">1</td><td rowspan="1" colspan="1">0</td><td rowspan="1" colspan="1">0</td></tr><tr><td rowspan="1" colspan="1"><italic><tp:taxon-name><tp:taxon-name-part taxon-name-part-type="genus">Entomobrya</tp:taxon-name-part> <tp:taxon-name-part taxon-name-part-type="species">nivalis</tp:taxon-name-part></tp:taxon-name></italic></td><td rowspan="1" colspan="1">1</td><td rowspan="1" colspan="1">1</td><td rowspan="1" colspan="1">1</td><td rowspan="1" colspan="1">1</td><td rowspan="1" colspan="1">0</td><td rowspan="1" colspan="1">0</td></tr><tr><td rowspan="1" colspan="1"><italic><tp:taxon-name><tp:taxon-name-part taxon-name-part-type="genus">Entomobrya</tp:taxon-name-part> <tp:taxon-name-part taxon-name-part-type="species">clitellaria</tp:taxon-name-part></tp:taxon-name></italic></td><td rowspan="1" colspan="1">1</td><td rowspan="1" colspan="1">1</td><td rowspan="1" colspan="1">1</td><td rowspan="1" colspan="1">0</td><td rowspan="1" colspan="1">1</td><td rowspan="1" colspan="1">1</td></tr></tbody></table><table-wrap-foot><fn id="TN9"><label>1</label><p>Character states: absent (0), present (1).</p></fn><fn id="TN10"><label>2</label><p>Character states: multiple projections (0), single projection (1).</p></fn><fn id="TN11"><label>3</label><p>Parentheses indicate a rarely observed state.</p></fn></table-wrap-foot></table-wrap><fn id="TN9"><label>1</label><p>Character states: absent (0), present (1).</p></fn><fn id="TN10"><label>2</label><p>Character states: multiple projections (0), single projection (1).</p></fn><fn id="TN11"><label>3</label><p>Parentheses indicate a rarely observed state.</p></fn><supplementary-material xmlns:xlink="http://www.w3.org/1999/xlink" id="S1" position="float" orientation="portrait" xlink:type="simple"><label>Supplementary material 1</label><caption><p>Morphology matrix</p></caption><p>Data type: Nexus file optimized for Mesquite</p><p>Explanation note: Alignment nexus file for all morphological characters used for phylogentic analysis. This file is optimized for viewing in mesquite and includes all character state information.</p><media xlink:href="zookeys-525-001-s001.nex" mimetype="nex" mime-subtype="nex file" position="float" orientation="portrait" xlink:type="simple" id="oo_59263.nex"/><permissions><license xlink:type="simple"><license-p>This dataset is made available under the Open Database License (<ext-link ext-link-type="uri" xlink:href="http://opendatacommons.org/licenses/odbl/1.0/" xlink:type="simple">http://opendatacommons.org/licenses/odbl/1.0/</ext-link>). The Open Database License (ODbL) is a license agreement intended to allow users to freely share, modify, and use this Dataset while maintaining this same freedom for others, provided that the original source and author(s) are credited.</license-p></license></permissions><attrib specific-use="authors">Aron D. Katz, Rosanna Giordano, Felipe Soto-Adames</attrib></supplementary-material></tp:treatment-sec><ref-list><ref id="B30"><mixed-citation xmlns:xlink="http://www.w3.org/1999/xlink" xlink:type="simple"><person-group><name name-style="western"><surname>Katz</surname><given-names>AD</given-names></name><name name-style="western"><surname>Giordano</surname><given-names>R</given-names></name><name name-style="western"><surname>Soto-Adames</surname><given-names>FN</given-names></name></person-group> (<year>2015</year>) <article-title>Operational criteria for cryptic species delimitation when evidence is limited, as exemplified by North American <italic><tp:taxon-name><tp:taxon-name-part taxon-name-part-type="genus">Entomobrya</tp:taxon-name-part></tp:taxon-name></italic> (<tp:taxon-name><tp:taxon-name-part taxon-name-part-type="order">Collembola</tp:taxon-name-part></tp:taxon-name>: <tp:taxon-name><tp:taxon-name-part taxon-name-part-type="family">Entomobryidae</tp:taxon-name-part></tp:taxon-name>).</article-title> <source>Zoological Journal of the Linnean Society</source> <volume>173</volume>: <fpage>810</fpage>–<lpage>840</lpage>. doi: <ext-link xlink:type="simple" ext-link-type="doi" xlink:href="10.1111/zoj.12220">10.1111/zoj.12220</ext-link> </mixed-citation></ref><ref id="B28"><mixed-citation xmlns:xlink="http://www.w3.org/1999/xlink" xlink:type="simple"><person-group><name name-style="western"><surname>Jordana</surname><given-names>R</given-names></name></person-group> (<year>2012</year>) <article-title>Synopses of Palaearctic <tp:taxon-name><tp:taxon-name-part taxon-name-part-type="order">Collembola</tp:taxon-name-part></tp:taxon-name>: <tp:taxon-name><tp:taxon-name-part taxon-name-part-type="subfamily">Capbryinae</tp:taxon-name-part></tp:taxon-name> &amp; <tp:taxon-name><tp:taxon-name-part taxon-name-part-type="tribe">Entomobryini</tp:taxon-name-part></tp:taxon-name>.</article-title> <source>Soil Organisms</source> <volume>84</volume>: <fpage>1</fpage>–<lpage>390</lpage>. </mixed-citation></ref><ref id="B15"><mixed-citation xmlns:xlink="http://www.w3.org/1999/xlink" xlink:type="simple"><person-group><name name-style="western"><surname>Christiansen</surname><given-names>K</given-names></name><name name-style="western"><surname>Bellinger</surname><given-names>P</given-names></name></person-group> (<year>1998</year>) <source>The <tp:taxon-name><tp:taxon-name-part taxon-name-part-type="order">Collembola</tp:taxon-name-part></tp:taxon-name> of North America north of the Rio Grande; A taxonomic analysis</source>. <edition>2nd Edition</edition>. <publisher-name>Grinnell College</publisher-name>, <publisher-loc>Grinnell, IA</publisher-loc>. </mixed-citation></ref><ref id="B12"><mixed-citation xmlns:xlink="http://www.w3.org/1999/xlink" xlink:type="simple"><person-group><name name-style="western"><surname>Christiansen</surname><given-names>K</given-names></name></person-group> (<year>1958b</year>) <article-title>The Nearctic members of the genus <italic><tp:taxon-name><tp:taxon-name-part taxon-name-part-type="genus">Entomobrya</tp:taxon-name-part></tp:taxon-name></italic> (<tp:taxon-name><tp:taxon-name-part taxon-name-part-type="order">Collembola</tp:taxon-name-part></tp:taxon-name>).</article-title> <source>Bulletin of the Museum of Comparative Zoology</source> <volume>118</volume>: <fpage>439</fpage>–<lpage>594</lpage>. </mixed-citation></ref></ref-list></tp:taxon-treatment>
