# Supplementary material for: Taxonomic review and phylogenetic analysis of fifteen North American Entomobrya (Collembola, Entomobryidae), including four new species
Source: Zookeys. 2015 Oct 5;(525):1–75. doi: 10.3897/zookeys.525.6020 (PMC4607850; doi:10.3897/zookeys.525.6020)
Supplement: XML Treatment for Entomobrya jubata [file zookeys.525.6020-treatment8.xml]

<!DOCTYPE tp:taxon-treatment
  PUBLIC "-//TaxonX//DTD Taxonomic Treatment Publishing DTD v0 20100105//EN" "tax-treatment-NSO.dtd">
<tp:taxon-treatment xmlns:tp="http://www.plazi.org/taxpub"><tp:treatment-meta><kwd-group><label>Taxon classification</label><kwd><named-content content-type="kingdom">Animalia</named-content></kwd><kwd><named-content content-type="order">Collembola</named-content></kwd><kwd><named-content content-type="family">Entomobryidae</named-content></kwd></kwd-group><mixed-citation publication-type="journal"><person-group><name><surname>Katz</surname><given-names>Aron D.</given-names></name><name><surname>Giordano</surname><given-names>Rosanna</given-names></name><name><surname>Soto-Adames</surname><given-names>Felipe</given-names></name></person-group><article-title>Taxonomic review and phylogenetic analysis of fifteen North American <italic><tp:taxon-name><tp:taxon-name-part taxon-name-part-type="genus">Entomobrya</tp:taxon-name-part></tp:taxon-name></italic> (<tp:taxon-name><tp:taxon-name-part taxon-name-part-type="order">Collembola</tp:taxon-name-part></tp:taxon-name>, <tp:taxon-name><tp:taxon-name-part taxon-name-part-type="family">Entomobryidae</tp:taxon-name-part></tp:taxon-name>), including four new species</article-title><source>Zookeys</source><day>5</day><month>10</month><year>2015</year><volume>2015</volume><issue>525</issue><fpage>1</fpage><lpage>75</lpage><pub-id pub-id-type="doi">10.3897/zookeys.525.6020</pub-id></mixed-citation></tp:treatment-meta><tp:nomenclature><tp:taxon-name>
                                <tp:taxon-name-part taxon-name-part-type="genus">Entomobrya</tp:taxon-name-part>
                                <tp:taxon-name-part taxon-name-part-type="species">jubata</tp:taxon-name-part>
                                <object-id xmlns:xlink="http://www.w3.org/1999/xlink" content-type="zoobank" xlink:type="simple">http://zoobank.org/B178F030-EA9E-43C6-99B3-98C89487F3EB</object-id>
                            </tp:taxon-name><tp:taxon-authority>Katz &amp; Soto-Adames</tp:taxon-authority><tp:taxon-status xmlns:xlink="http://www.w3.org/1999/xlink" xlink:type="simple">sp. n.</tp:taxon-status><xref ref-type="fig" rid="F16">Figs 16B</xref><xref ref-type="fig" rid="F23">, 23</xref><xref ref-type="fig" rid="F24">, 24</xref><xref ref-type="fig" rid="F39">, 39</xref><!--PageBreak--><!--PageBreak--></tp:nomenclature><tp:treatment-sec sec-type="Etymology"><title>Etymology.</title><p>The word jubatus is Latin for maned, or crested, and refers to the abundance of dorsal macrosetae on the thoracic segments.</p></tp:treatment-sec><tp:treatment-sec sec-type="type material"><title>Type material.</title><p><italic>Holotype</italic>, ♀, USA: Alabama, Covington County, Conecuh National Forest (<named-content xmlns:xlink="http://www.w3.org/1999/xlink" content-type="dwc:verbatimCoordinates" xlink:type="simple">31.07900,-86.61203</named-content>), under bark, 2.i.12 (A. Katz &amp; M. DuBray), AK12-9 &amp; AK12-6.</p><p><italic>Paratypes</italic>, USA: 7 on slides, 20 in vials, Alabama, Covington Co., Conecuh National Forest (<named-content xmlns:xlink="http://www.w3.org/1999/xlink" content-type="dwc:verbatimCoordinates" xlink:type="simple">31.07900,-86.61203</named-content>), under bark, 2.i.12 (A. Katz &amp; M. DuBray), AK12-9 &amp; AK12-6.</p></tp:treatment-sec><tp:treatment-sec sec-type="Description"><title>Description.</title><p><italic>Body shape and color pattern.</italic> Body cylindrical, slightly dorso-ventrally flattened. Length up to 2 mm. Color pattern monomorphic (Fig. <xref ref-type="fig" rid="F23">23</xref>): light brown background with black pigment forming dark transverse bands across the posterior margins of Abd. 4, Abd. 5, and Abd. 6; dark pigment present along lateral margins of Th. 2 through Abd. 2, forming two lateral stripes. Two patches of dark pigment usually present medially on Abd. 4 and may appear to form an incomplete irregular transverse band; Th. 2 entirely white except for black pigment lining anterior and lateral margins; legs range in color from white to light brown to purple near the apex.</p><fig id="F23" position="float" orientation="portrait"><label>Figure 23.</label><caption><p> Dorsal color patterns of <italic><tp:taxon-name><tp:taxon-name-part taxon-name-part-type="genus">Entomobrya</tp:taxon-name-part> <tp:taxon-name-part taxon-name-part-type="species">jubata</tp:taxon-name-part></tp:taxon-name></italic> sp. n. collected for this study. Lateral and dorsal views for two individuals (<bold>A, B</bold> and <bold>C, D</bold>) collected from Covington Co., AL.</p></caption><graphic xmlns:xlink="http://www.w3.org/1999/xlink" xlink:href="zookeys-525-001-g023.jpg" position="float" orientation="portrait" xlink:type="simple" id="oo_59246.jpg"/></fig><p><italic>Head</italic>. Apical bulb of 4<sup>th</sup> antennal segment usually simple, rarely bilobed. Long differentiated smooth seta on ventral side of 1<sup>st </sup>antennal segment 3× as long as short setae. Prelabral setae ciliate. Distal margin of the labral papillae with 2-3 seta or spine-like projections. Labial papilla E with lateral appendage almost straight, reaching tip of papilla. Dorsal head chaetotaxy as in Figure <xref ref-type="fig" rid="F24">24A</xref>: macrosetae An’<sub>0</sub>, A<sub>3a2</sub>, A<sub>3a3</sub>, M<sub>3i</sub>, S<sub>6</sub>, Ps<sub>3</sub>, and Ps<sub>5</sub> always absent; Pi<sub>1</sub> and Pm<sub>1i</sub> present or absent; S’<sub>0</sub> always present. Eyes G and H small and subequal. Eye patch with 5 setae.</p><fig id="F24" position="float" orientation="portrait"><label>Figure 24.</label><caption><p> Dorsal chaetotaxy of <italic><tp:taxon-name><tp:taxon-name-part taxon-name-part-type="genus">Entomobrya</tp:taxon-name-part> <tp:taxon-name-part taxon-name-part-type="species">jubata</tp:taxon-name-part></tp:taxon-name></italic> sp. n.: <bold>A</bold> Head <bold>B</bold> Mesothorax <bold>C</bold> Metathorax <bold>D</bold> 1<sup>st</sup> abdominal segment <bold>E</bold> 2<sup>nd</sup> abdominal segment (Abd. 2) <bold>F</bold> 3<sup>rd</sup> abdominal segment <bold>G</bold> 4<sup>th</sup> abdominal segment. Scale bars = 100 µm. See Figure <xref ref-type="fig" rid="F5">5</xref> for symbol legend.</p></caption><graphic xmlns:xlink="http://www.w3.org/1999/xlink" xlink:href="zookeys-525-001-g024.jpg" position="float" orientation="portrait" xlink:type="simple" id="oo_59247.jpg"/></fig><!--PageBreak--><p><italic>Thorax</italic>. Thoracic chaetotaxy well-developed (Fig. <xref ref-type="fig" rid="F24">24B</xref>). Th. 2 with all described macrosetae present, except m<sub>4i3</sub>. Th. 3 macrosetae a<sub>5e3</sub>, m<sub>4</sub>, m<sub>5p</sub>, and a<sub>7 </sub>absent (Fig. <xref ref-type="fig" rid="F24">24C</xref>). Zone Pm with many supplemental macrosetae present in both thoracic segments.</p><p><italic>Legs</italic>. Trochanteral organ with triangular setal pattern and up to 25 setae. Unguis with 4 inner teeth; basal teeth located approximately middle of inner claw length (Fig. <xref ref-type="fig" rid="F16">16B</xref>).</p><p><italic>Abdomen</italic>. Abdominal chaetotaxy abundantly developed. Abd. 1 with 12 macrosetae (Fig. <xref ref-type="fig" rid="F24">24D</xref>). Abd. 2 macrosetae variable: a<sub>2</sub>, a<sub>3</sub>, m<sub>3</sub>, m<sub>3ep</sub>, m<sub>3e</sub>, m<sub>3ei</sub>, m<sub>3ea</sub>, and m<sub>5</sub> always present; m<sub>3ep2</sub> and m<sub>3eai</sub> sometimes present (Fig. <xref ref-type="fig" rid="F24">24E</xref>). Abd. 3 macrosetae a<sub>2</sub>, a<sub>3</sub>, m<sub>3</sub>, am<sub>6</sub>, pm<sub>6</sub>, and p<sub>6</sub> present; a<sub>1</sub> always absent (Fig. <xref ref-type="fig" rid="F24">24F</xref>). Abd. 4 chaetotaxy stable, with 7 inner macrosetae (Fig. <xref ref-type="fig" rid="F24">24G</xref>). Mucronal teeth subequal.</p></tp:treatment-sec><tp:treatment-sec sec-type="Remarks"><title>Remarks.</title><p><italic><tp:taxon-name><tp:taxon-name-part taxon-name-part-type="genus">Entomobrya</tp:taxon-name-part> <tp:taxon-name-part taxon-name-part-type="species">jubata</tp:taxon-name-part></tp:taxon-name></italic> sp. n. can be easily distinguished by the unique color pattern described above combined with the absence of head macroseta Ps<sub>5</sub>, the <!--PageBreak-->presence of head macroseta S’<sub>0</sub> and Th. 2 macrosetae m<sub>2</sub> and m<sub>5</sub> (see Table <xref ref-type="table" rid="T2">2</xref> for additional diagnostic characters). This species is closely related to <italic><tp:taxon-name><tp:taxon-name-part taxon-name-part-type="genus">Entomobrya</tp:taxon-name-part> <tp:taxon-name-part taxon-name-part-type="species">clitellaria</tp:taxon-name-part></tp:taxon-name></italic> and both share similar chaetotaxy. However, these species can be easily separated by color pattern alone; <italic><tp:taxon-name><tp:taxon-name-part taxon-name-part-type="genus">Entomobrya</tp:taxon-name-part> <tp:taxon-name-part taxon-name-part-type="species">jubata</tp:taxon-name-part></tp:taxon-name></italic> sp. n. does not have dark pigment on Th. 3 through Abd. <!--PageBreak-->3. The presence of head macrosetae S’<sub>0</sub> and the absence of head macrosetae Ps<sub>5</sub> also separate <italic><tp:taxon-name><tp:taxon-name-part taxon-name-part-type="genus">Entomobrya</tp:taxon-name-part> <tp:taxon-name-part taxon-name-part-type="species">jubata</tp:taxon-name-part></tp:taxon-name></italic> sp. n. from <italic><tp:taxon-name><tp:taxon-name-part taxon-name-part-type="genus">Entomobrya</tp:taxon-name-part> <tp:taxon-name-part taxon-name-part-type="species">clitellaria</tp:taxon-name-part></tp:taxon-name></italic>. The color pattern and chaetotaxy exhibited by this species have not been reported in the literature.</p></tp:treatment-sec><tp:treatment-sec sec-type="Distribution"><title>Distribution.</title><p>Endemic to North America. <italic><tp:taxon-name><tp:taxon-name-part taxon-name-part-type="genus">Entomobrya</tp:taxon-name-part> <tp:taxon-name-part taxon-name-part-type="species">jubata</tp:taxon-name-part></tp:taxon-name></italic> sp. n. was collected from a single locality in Covington County, Alabama (Suppl. material <xref ref-type="supplementary-material" rid="S2">2</xref>: H).</p></tp:treatment-sec><tp:treatment-sec><!--Section generated to contain objects referenced in tp:taxon-treatment.--><fig id="F16" position="float" orientation="portrait"><label>Figure 16.</label><caption><p> Unguis (top claw) and unguiculus (bottom claw) on 3<sup>rd</sup> pair of legs. <bold>A</bold> <italic><tp:taxon-name><tp:taxon-name-part taxon-name-part-type="genus">Entomobrya</tp:taxon-name-part> <tp:taxon-name-part taxon-name-part-type="species">citrensis</tp:taxon-name-part></tp:taxon-name></italic> sp. n. <bold>B</bold> <italic><tp:taxon-name><tp:taxon-name-part taxon-name-part-type="genus">Entomobrya</tp:taxon-name-part> <tp:taxon-name-part taxon-name-part-type="species">jubata</tp:taxon-name-part></tp:taxon-name></italic> sp. n. <bold>C</bold> <italic><tp:taxon-name><tp:taxon-name-part taxon-name-part-type="genus">Entomobrya</tp:taxon-name-part> <tp:taxon-name-part taxon-name-part-type="species">neotenica</tp:taxon-name-part></tp:taxon-name></italic> sp. n. <bold>D</bold> <italic><tp:taxon-name><tp:taxon-name-part taxon-name-part-type="genus">Entomobrya</tp:taxon-name-part> <tp:taxon-name-part taxon-name-part-type="species">unifasciata</tp:taxon-name-part></tp:taxon-name></italic> sp. n.</p></caption><graphic xmlns:xlink="http://www.w3.org/1999/xlink" xlink:href="zookeys-525-001-g016.jpg" position="float" orientation="portrait" xlink:type="simple" id="oo_59239.jpg"/></fig><fig id="F5" position="float" orientation="portrait"><label>Figure 5.</label><caption><p>Symbol legend for diagrammatic figures of chaetotaxy presented in the species descriptions.</p></caption><graphic xmlns:xlink="http://www.w3.org/1999/xlink" xlink:href="zookeys-525-001-g005.jpg" position="float" orientation="portrait" xlink:type="simple" id="oo_59228.jpg"/></fig><fig id="F39" position="float" orientation="portrait"><label>Figure 39.</label><caption><p> Bayesian 50% majority rules consensus trees with <italic><tp:taxon-name><tp:taxon-name-part taxon-name-part-type="genus">Pseudosinella</tp:taxon-name-part> <tp:taxon-name-part taxon-name-part-type="species">violenta</tp:taxon-name-part></tp:taxon-name></italic> as the outgroup: <bold>A</bold> phylogeny resulting from the analysis of cytochrome <italic>c</italic> oxidase I DNA sequences (complete gene, 1539 bp) from <xref ref-type="bibr" rid="B30">Katz et al. (2015)</xref> <bold>B</bold> phylogeny resulting from the analysis of 179 morphological characters <bold>C</bold> combined phylogeny (COI and morphology). <italic><tp:taxon-name><tp:taxon-name-part taxon-name-part-type="genus">Entomobrya</tp:taxon-name-part></tp:taxon-name></italic> species groups are highlighted with colored boxes. Branches of representing taxa from the same species were collapsed into triangles (triangle length represents branch lengths between collapsed branches) for simplicity. Branch labels include posterior probabilities (above) and maximum likelihood bootstrap support (below). Scale bars represent 0.2 base substitutions.</p></caption><graphic xmlns:xlink="http://www.w3.org/1999/xlink" xlink:href="zookeys-525-001-g039.jpg" position="float" orientation="portrait" xlink:type="simple" id="oo_59262.jpg"/></fig><table-wrap id="T2" position="float" orientation="portrait"><label>Table 2.</label><caption><p> Informative diagnostic adult chaetotaxy for the separation of all <italic><tp:taxon-name><tp:taxon-name-part taxon-name-part-type="genus">Entomobrya</tp:taxon-name-part></tp:taxon-name></italic> species in this study<sup>5,6</sup>. These characters were specifically chosen for their ease of observation, stability, and lack of polymorphic states. Refer to species remarks for more specific diagnostic characters. Parentheses indicate a rarely observed state.</p></caption><table id="TID0EQAAK" rules="all"><tbody><tr><th rowspan="1" colspan="1"/><th rowspan="1" colspan="5">Head macrosetae<xref ref-type="table-fn" rid="TN3"><sup>1</sup></xref></th><th rowspan="1" colspan="2">Th. 2 macrosetae<xref ref-type="table-fn" rid="TN3"><sup>1</sup></xref></th><th rowspan="1" colspan="3">Abd. 2 macrosetae<xref ref-type="table-fn" rid="TN3"><sup>1</sup></xref></th><th rowspan="1" colspan="2">Abd. 3 macrosetae<xref ref-type="table-fn" rid="TN3"><sup>1</sup></xref></th><th rowspan="2" colspan="1">Prelabral setae<xref ref-type="table-fn" rid="TN4"><sup>2</sup></xref></th><th rowspan="2" colspan="1">Number of eye patch setae<xref ref-type="table-fn" rid="TN5"><sup>3</sup></xref></th><th rowspan="2" colspan="1">Labral papilla<xref ref-type="table-fn" rid="TN6"><sup>4</sup></xref></th></tr><tr><th rowspan="1" colspan="1">Species</th><th rowspan="1" colspan="1">M<sub>3i</sub></th><th rowspan="1" colspan="1">S’<sub>0</sub></th><th rowspan="1" colspan="1">S<sub>4i</sub></th><th rowspan="1" colspan="1">Ps<sub>3</sub></th><th rowspan="1" colspan="1">Ps<sub>5</sub></th><th rowspan="1" colspan="1">m<sub>2</sub></th><th rowspan="1" colspan="1">m<sub>5</sub></th><th rowspan="1" colspan="1">a<sub>2</sub></th><th rowspan="1" colspan="1">a<sub>3</sub></th><th rowspan="1" colspan="1">m<sub>3ep</sub></th><th rowspan="1" colspan="1">a<sub>1</sub></th><th rowspan="1" colspan="1">a<sub>2</sub></th></tr><tr><td rowspan="1" colspan="1"><italic><tp:taxon-name><tp:taxon-name-part taxon-name-part-type="genus">Entomobrya</tp:taxon-name-part> <tp:taxon-name-part taxon-name-part-type="species">assuta</tp:taxon-name-part></tp:taxon-name></italic></td><td rowspan="1" colspan="1">0</td><td rowspan="1" colspan="1">0</td><td rowspan="1" colspan="1">1</td><td rowspan="1" colspan="1">0</td><td rowspan="1" colspan="1">1</td><td rowspan="1" colspan="1">0</td><td rowspan="1" colspan="1">0</td><td rowspan="1" colspan="1">0</td><td rowspan="1" colspan="1">0</td><td rowspan="1" colspan="1">0</td><td rowspan="1" colspan="1">0</td><td rowspan="1" colspan="1">1</td><td rowspan="1" colspan="1">0</td><td rowspan="1" colspan="1">5</td><td rowspan="1" colspan="1">0</td></tr><tr><td rowspan="1" colspan="1"><italic><tp:taxon-name><tp:taxon-name-part taxon-name-part-type="genus">Entomobrya</tp:taxon-name-part> <tp:taxon-name-part taxon-name-part-type="species">atrocincta</tp:taxon-name-part></tp:taxon-name></italic></td><td rowspan="1" colspan="1">0(1)</td><td rowspan="1" colspan="1">0</td><td rowspan="1" colspan="1">1</td><td rowspan="1" colspan="1">0</td><td rowspan="1" colspan="1">1</td><td rowspan="1" colspan="1">1</td><td rowspan="1" colspan="1">0</td><td rowspan="1" colspan="1">1</td><td rowspan="1" colspan="1">1(0)</td><td rowspan="1" colspan="1">0(1)</td><td rowspan="1" colspan="1">1</td><td rowspan="1" colspan="1">1</td><td rowspan="1" colspan="1">1</td><td rowspan="1" colspan="1">5</td><td rowspan="1" colspan="1">0</td></tr><tr><td rowspan="1" colspan="1"><italic><tp:taxon-name><tp:taxon-name-part taxon-name-part-type="genus">Entomobrya</tp:taxon-name-part> <tp:taxon-name-part taxon-name-part-type="species">bicolor</tp:taxon-name-part></tp:taxon-name></italic></td><td rowspan="1" colspan="1">1</td><td rowspan="1" colspan="1">0</td><td rowspan="1" colspan="1">1</td><td rowspan="1" colspan="1">0</td><td rowspan="1" colspan="1">0</td><td rowspan="1" colspan="1">1</td><td rowspan="1" colspan="1">1</td><td rowspan="1" colspan="1">1</td><td rowspan="1" colspan="1">1</td><td rowspan="1" colspan="1">1</td><td rowspan="1" colspan="1">0</td><td rowspan="1" colspan="1">1</td><td rowspan="1" colspan="1">1</td><td rowspan="1" colspan="1">5</td><td rowspan="1" colspan="1">1</td></tr><tr><td rowspan="1" colspan="1"><italic><tp:taxon-name><tp:taxon-name-part taxon-name-part-type="genus">Entomobrya</tp:taxon-name-part> <tp:taxon-name-part taxon-name-part-type="species">citrensis</tp:taxon-name-part></tp:taxon-name></italic> sp. n.</td><td rowspan="1" colspan="1">0</td><td rowspan="1" colspan="1">0</td><td rowspan="1" colspan="1">1</td><td rowspan="1" colspan="1">1</td><td rowspan="1" colspan="1">1</td><td rowspan="1" colspan="1">0</td><td rowspan="1" colspan="1">0</td><td rowspan="1" colspan="1">0</td><td rowspan="1" colspan="1">1</td><td rowspan="1" colspan="1">0</td><td rowspan="1" colspan="1">0</td><td rowspan="1" colspan="1">1</td><td rowspan="1" colspan="1">0</td><td rowspan="1" colspan="1">5</td><td rowspan="1" colspan="1">0</td></tr><tr><td rowspan="1" colspan="1"><italic><tp:taxon-name><tp:taxon-name-part taxon-name-part-type="genus">Entomobrya</tp:taxon-name-part> <tp:taxon-name-part taxon-name-part-type="species">clitellaria</tp:taxon-name-part></tp:taxon-name></italic></td><td rowspan="1" colspan="1">0</td><td rowspan="1" colspan="1">0</td><td rowspan="1" colspan="1">1</td><td rowspan="1" colspan="1">0</td><td rowspan="1" colspan="1">1</td><td rowspan="1" colspan="1">1</td><td rowspan="1" colspan="1">1</td><td rowspan="1" colspan="1">1</td><td rowspan="1" colspan="1">1</td><td rowspan="1" colspan="1">1</td><td rowspan="1" colspan="1">0</td><td rowspan="1" colspan="1">1</td><td rowspan="1" colspan="1">1</td><td rowspan="1" colspan="1">5</td><td rowspan="1" colspan="1">1</td></tr><tr><td rowspan="1" colspan="1"><italic><tp:taxon-name><tp:taxon-name-part taxon-name-part-type="genus">Entomobrya</tp:taxon-name-part> <tp:taxon-name-part taxon-name-part-type="species">decemfasciata</tp:taxon-name-part></tp:taxon-name></italic><xref ref-type="table-fn" rid="TN7"><sup>5</sup></xref></td><td rowspan="1" colspan="1">1</td><td rowspan="1" colspan="1">0</td><td rowspan="1" colspan="1">1</td><td rowspan="1" colspan="1">0</td><td rowspan="1" colspan="1">1</td><td rowspan="1" colspan="1">1</td><td rowspan="1" colspan="1">1</td><td rowspan="1" colspan="1">1</td><td rowspan="1" colspan="1">1</td><td rowspan="1" colspan="1">1</td><td rowspan="1" colspan="1">0</td><td rowspan="1" colspan="1">1</td><td rowspan="1" colspan="1">1</td><td rowspan="1" colspan="1">5</td><td rowspan="1" colspan="1">1</td></tr><tr><td rowspan="1" colspan="1"><italic><tp:taxon-name><tp:taxon-name-part taxon-name-part-type="genus">Entomobrya</tp:taxon-name-part> <tp:taxon-name-part taxon-name-part-type="species">intermedia</tp:taxon-name-part></tp:taxon-name></italic></td><td rowspan="1" colspan="1">0</td><td rowspan="1" colspan="1">0</td><td rowspan="1" colspan="1">0</td><td rowspan="1" colspan="1">0</td><td rowspan="1" colspan="1">1</td><td rowspan="1" colspan="1">1</td><td rowspan="1" colspan="1">1</td><td rowspan="1" colspan="1">1</td><td rowspan="1" colspan="1">1</td><td rowspan="1" colspan="1">0</td><td rowspan="1" colspan="1">1</td><td rowspan="1" colspan="1">0</td><td rowspan="1" colspan="1">1</td><td rowspan="1" colspan="1">5</td><td rowspan="1" colspan="1">0</td></tr><tr><td rowspan="1" colspan="1"><italic><tp:taxon-name><tp:taxon-name-part taxon-name-part-type="genus">Entomobrya</tp:taxon-name-part> <tp:taxon-name-part taxon-name-part-type="species">jubata</tp:taxon-name-part></tp:taxon-name></italic> sp. n.</td><td rowspan="1" colspan="1">0</td><td rowspan="1" colspan="1">1</td><td rowspan="1" colspan="1">1</td><td rowspan="1" colspan="1">0</td><td rowspan="1" colspan="1">0</td><td rowspan="1" colspan="1">1</td><td rowspan="1" colspan="1">1</td><td rowspan="1" colspan="1">1</td><td rowspan="1" colspan="1">1</td><td rowspan="1" colspan="1">1</td><td rowspan="1" colspan="1">0</td><td rowspan="1" colspan="1">1</td><td rowspan="1" colspan="1">1</td><td rowspan="1" colspan="1">5</td><td rowspan="1" colspan="1">1</td></tr><tr><td rowspan="1" colspan="1"><italic><tp:taxon-name><tp:taxon-name-part taxon-name-part-type="genus">Entomobrya</tp:taxon-name-part> <tp:taxon-name-part taxon-name-part-type="species">ligata</tp:taxon-name-part></tp:taxon-name></italic><xref ref-type="table-fn" rid="TN8"><sup>6</sup></xref></td><td rowspan="1" colspan="1">0</td><td rowspan="1" colspan="1">0</td><td rowspan="1" colspan="1">1</td><td rowspan="1" colspan="1">0</td><td rowspan="1" colspan="1">1</td><td rowspan="1" colspan="1">1</td><td rowspan="1" colspan="1">0</td><td rowspan="1" colspan="1">1</td><td rowspan="1" colspan="1">0</td><td rowspan="1" colspan="1">1</td><td rowspan="1" colspan="1">0</td><td rowspan="1" colspan="1">0</td><td rowspan="1" colspan="1">0</td><td rowspan="1" colspan="1">3</td><td rowspan="1" colspan="1">1</td></tr><tr><td rowspan="1" colspan="1"><italic><tp:taxon-name><tp:taxon-name-part taxon-name-part-type="genus">Entomobrya</tp:taxon-name-part> <tp:taxon-name-part taxon-name-part-type="species">multifasciata</tp:taxon-name-part></tp:taxon-name></italic></td><td rowspan="1" colspan="1">0</td><td rowspan="1" colspan="1">0</td><td rowspan="1" colspan="1">0</td><td rowspan="1" colspan="1">0</td><td rowspan="1" colspan="1">1</td><td rowspan="1" colspan="1">1</td><td rowspan="1" colspan="1">0</td><td rowspan="1" colspan="1">1</td><td rowspan="1" colspan="1">1</td><td rowspan="1" colspan="1">0</td><td rowspan="1" colspan="1">1</td><td rowspan="1" colspan="1">1</td><td rowspan="1" colspan="1">1</td><td rowspan="1" colspan="1">5</td><td rowspan="1" colspan="1">0</td></tr><tr><td rowspan="1" colspan="1"><italic><tp:taxon-name><tp:taxon-name-part taxon-name-part-type="genus">Entomobrya</tp:taxon-name-part> <tp:taxon-name-part taxon-name-part-type="species">neotenica</tp:taxon-name-part></tp:taxon-name></italic> sp. n.</td><td rowspan="1" colspan="1">0</td><td rowspan="1" colspan="1">0</td><td rowspan="1" colspan="1">0(1)</td><td rowspan="1" colspan="1">0</td><td rowspan="1" colspan="1">1</td><td rowspan="1" colspan="1">1</td><td rowspan="1" colspan="1">0</td><td rowspan="1" colspan="1">1</td><td rowspan="1" colspan="1">0</td><td rowspan="1" colspan="1">0</td><td rowspan="1" colspan="1">0</td><td rowspan="1" colspan="1">0</td><td rowspan="1" colspan="1">0</td><td rowspan="1" colspan="1">3</td><td rowspan="1" colspan="1">1</td></tr><tr><td rowspan="1" colspan="1"><italic><tp:taxon-name><tp:taxon-name-part taxon-name-part-type="genus">Entomobrya</tp:taxon-name-part> <tp:taxon-name-part taxon-name-part-type="species">nivalis</tp:taxon-name-part></tp:taxon-name></italic></td><td rowspan="1" colspan="1">0</td><td rowspan="1" colspan="1">0</td><td rowspan="1" colspan="1">1</td><td rowspan="1" colspan="1">P</td><td rowspan="1" colspan="1">1</td><td rowspan="1" colspan="1">1</td><td rowspan="1" colspan="1">1</td><td rowspan="1" colspan="1">1</td><td rowspan="1" colspan="1">1</td><td rowspan="1" colspan="1">1</td><td rowspan="1" colspan="1">1</td><td rowspan="1" colspan="1">0</td><td rowspan="1" colspan="1">1</td><td rowspan="1" colspan="1">5(6)</td><td rowspan="1" colspan="1">0</td></tr><tr><td rowspan="1" colspan="1"><italic><tp:taxon-name><tp:taxon-name-part taxon-name-part-type="genus">Entomobrya</tp:taxon-name-part> <tp:taxon-name-part taxon-name-part-type="species">quadrilineata</tp:taxon-name-part></tp:taxon-name></italic><xref ref-type="table-fn" rid="TN7"><sup>5</sup></xref></td><td rowspan="1" colspan="1">1</td><td rowspan="1" colspan="1">0</td><td rowspan="1" colspan="1">1</td><td rowspan="1" colspan="1">0</td><td rowspan="1" colspan="1">1</td><td rowspan="1" colspan="1">1</td><td rowspan="1" colspan="1">1</td><td rowspan="1" colspan="1">1</td><td rowspan="1" colspan="1">1</td><td rowspan="1" colspan="1">1</td><td rowspan="1" colspan="1">0</td><td rowspan="1" colspan="1">1</td><td rowspan="1" colspan="1">1</td><td rowspan="1" colspan="1">5(6)</td><td rowspan="1" colspan="1">1</td></tr><tr><td rowspan="1" colspan="1"><italic><tp:taxon-name><tp:taxon-name-part taxon-name-part-type="genus">Entomobrya</tp:taxon-name-part> <tp:taxon-name-part taxon-name-part-type="species">unifasciata</tp:taxon-name-part></tp:taxon-name></italic> sp. n.<xref ref-type="table-fn" rid="TN8"><sup>6</sup></xref></td><td rowspan="1" colspan="1">0</td><td rowspan="1" colspan="1">0</td><td rowspan="1" colspan="1">1</td><td rowspan="1" colspan="1">0</td><td rowspan="1" colspan="1">1</td><td rowspan="1" colspan="1">1</td><td rowspan="1" colspan="1">0</td><td rowspan="1" colspan="1">1</td><td rowspan="1" colspan="1">0(1)</td><td rowspan="1" colspan="1">1</td><td rowspan="1" colspan="1">0</td><td rowspan="1" colspan="1">0</td><td rowspan="1" colspan="1">0</td><td rowspan="1" colspan="1">3</td><td rowspan="1" colspan="1">1</td></tr><tr><td rowspan="1" colspan="1"><italic><tp:taxon-name><tp:taxon-name-part taxon-name-part-type="genus">Entomobrya</tp:taxon-name-part> <tp:taxon-name-part taxon-name-part-type="species">unostrigata</tp:taxon-name-part></tp:taxon-name></italic></td><td rowspan="1" colspan="1">0</td><td rowspan="1" colspan="1">0</td><td rowspan="1" colspan="1">1</td><td rowspan="1" colspan="1">0</td><td rowspan="1" colspan="1">1</td><td rowspan="1" colspan="1">0</td><td rowspan="1" colspan="1">1</td><td rowspan="1" colspan="1">1</td><td rowspan="1" colspan="1">1</td><td rowspan="1" colspan="1">1</td><td rowspan="1" colspan="1">1</td><td rowspan="1" colspan="1">0</td><td rowspan="1" colspan="1">1</td><td rowspan="1" colspan="1">5</td><td rowspan="1" colspan="1">0</td></tr></tbody></table><table-wrap-foot><fn id="TN3"><label>1</label><p>Character states: absent (0), present (1), polymorphic (P).</p></fn><fn id="TN4"><label>2</label><p>Character states: smooth or finely ciliate (0), ciliate (1).</p></fn><fn id="TN5"><label>3</label><p>Refer to Figure <xref ref-type="fig" rid="F1">1</xref> for SEM photograph of eye patch setae.</p></fn><fn id="TN6"><label>4</label><p>Character states: multiple projections (0), single projection (1). Refer to Figure <xref ref-type="fig" rid="F2">2</xref> for SEM photograph and drawings of labral papillae.</p></fn><fn id="TN7"><label>5</label><p><italic><tp:taxon-name><tp:taxon-name-part taxon-name-part-type="genus">Entomobrya</tp:taxon-name-part> <tp:taxon-name-part taxon-name-part-type="species">decemfasciata</tp:taxon-name-part></tp:taxon-name></italic> and <italic><tp:taxon-name><tp:taxon-name-part taxon-name-part-type="genus">Entomobrya</tp:taxon-name-part> <tp:taxon-name-part taxon-name-part-type="species">quadrilineata</tp:taxon-name-part></tp:taxon-name></italic> cannot be separated by these diagnostic characters. Color pattern is critical for diagnosis.</p></fn><fn id="TN8"><label>6</label><p><italic><tp:taxon-name><tp:taxon-name-part taxon-name-part-type="genus">Entomobrya</tp:taxon-name-part> <tp:taxon-name-part taxon-name-part-type="species">ligata</tp:taxon-name-part></tp:taxon-name></italic> and <italic><tp:taxon-name><tp:taxon-name-part taxon-name-part-type="genus">Entomobrya</tp:taxon-name-part> <tp:taxon-name-part taxon-name-part-type="species">unifasciata</tp:taxon-name-part></tp:taxon-name></italic> sp. n. cannot be separated by these diagnostic characters. Color pattern is critical for diagnosis.</p></fn></table-wrap-foot></table-wrap><fn id="TN3"><label>1</label><p>Character states: absent (0), present (1), polymorphic (P).</p></fn><fn id="TN4"><label>2</label><p>Character states: smooth or finely ciliate (0), ciliate (1).</p></fn><fn id="TN5"><label>3</label><p>Refer to Figure <xref ref-type="fig" rid="F1">1</xref> for SEM photograph of eye patch setae.</p></fn><fn id="TN6"><label>4</label><p>Character states: multiple projections (0), single projection (1). Refer to Figure <xref ref-type="fig" rid="F2">2</xref> for SEM photograph and drawings of labral papillae.</p></fn><fn id="TN7"><label>5</label><p><italic><tp:taxon-name><tp:taxon-name-part taxon-name-part-type="genus">Entomobrya</tp:taxon-name-part> <tp:taxon-name-part taxon-name-part-type="species">decemfasciata</tp:taxon-name-part></tp:taxon-name></italic> and <italic><tp:taxon-name><tp:taxon-name-part taxon-name-part-type="genus">Entomobrya</tp:taxon-name-part> <tp:taxon-name-part taxon-name-part-type="species">quadrilineata</tp:taxon-name-part></tp:taxon-name></italic> cannot be separated by these diagnostic characters. Color pattern is critical for diagnosis.</p></fn><fn id="TN8"><label>6</label><p><italic><tp:taxon-name><tp:taxon-name-part taxon-name-part-type="genus">Entomobrya</tp:taxon-name-part> <tp:taxon-name-part taxon-name-part-type="species">ligata</tp:taxon-name-part></tp:taxon-name></italic> and <italic><tp:taxon-name><tp:taxon-name-part taxon-name-part-type="genus">Entomobrya</tp:taxon-name-part> <tp:taxon-name-part taxon-name-part-type="species">unifasciata</tp:taxon-name-part></tp:taxon-name></italic> sp. n. cannot be separated by these diagnostic characters. Color pattern is critical for diagnosis.</p></fn><fig id="F1" position="float" orientation="portrait"><label>Figure 1.</label><caption><p> <italic><tp:taxon-name><tp:taxon-name-part taxon-name-part-type="genus">Entomobrya</tp:taxon-name-part> <tp:taxon-name-part taxon-name-part-type="species">atrocincta</tp:taxon-name-part></tp:taxon-name></italic>. SEM photograph of right eye patch, eyes (A–H) and eye patch setae (p-t). Scale bar = 20 µm.</p></caption><graphic xmlns:xlink="http://www.w3.org/1999/xlink" xlink:href="zookeys-525-001-g001.jpg" position="float" orientation="portrait" xlink:type="simple" id="oo_59223.jpg"/></fig><fig id="F2" position="float" orientation="portrait"><label>Figure 2.</label><caption><p> <bold>A</bold> <italic><tp:taxon-name><tp:taxon-name-part taxon-name-part-type="genus">Entomobrya</tp:taxon-name-part> <tp:taxon-name-part taxon-name-part-type="species">atrocincta</tp:taxon-name-part></tp:taxon-name></italic>. SEM photograph of mouth cone, four labral papillae with multiple projections (1) (arrow points to 3<sup>rd</sup> papilla from left to right) and labial appendage (2) <bold>B–D</bold> drawings of labral papillae of <italic><tp:taxon-name><tp:taxon-name-part taxon-name-part-type="genus">Entomobrya</tp:taxon-name-part></tp:taxon-name></italic> and <italic><tp:taxon-name><tp:taxon-name-part taxon-name-part-type="genus">Willowsia</tp:taxon-name-part></tp:taxon-name></italic> species: <italic><tp:taxon-name><tp:taxon-name-part taxon-name-part-type="genus">Entomobrya</tp:taxon-name-part></tp:taxon-name></italic> with multiple projections per papilla (column B); <italic><tp:taxon-name><tp:taxon-name-part taxon-name-part-type="genus">Entomobrya</tp:taxon-name-part></tp:taxon-name></italic> with a single projection per papillae (column C); labral papillae of all <italic><tp:taxon-name><tp:taxon-name-part taxon-name-part-type="genus">Willowsia</tp:taxon-name-part></tp:taxon-name></italic> species occurring in the Eastern United Sates (column D). Note <italic><tp:taxon-name><tp:taxon-name-part taxon-name-part-type="genus">Willowsia</tp:taxon-name-part></tp:taxon-name></italic> n. sp. 1 can be differentiated by the presence of multiple projections per papilla. <italic><tp:taxon-name><tp:taxon-name-part taxon-name-part-type="genus">Entomobrya</tp:taxon-name-part> <tp:taxon-name-part taxon-name-part-type="species">jubata</tp:taxon-name-part></tp:taxon-name></italic> sp. n. and <italic><tp:taxon-name><tp:taxon-name-part taxon-name-part-type="genus">Entomobrya</tp:taxon-name-part> <tp:taxon-name-part taxon-name-part-type="species">ligata</tp:taxon-name-part></tp:taxon-name></italic> are not included in figure but are similar to <italic><tp:taxon-name><tp:taxon-name-part taxon-name-part-type="genus">Entomobrya</tp:taxon-name-part> <tp:taxon-name-part taxon-name-part-type="species">clitellaria</tp:taxon-name-part></tp:taxon-name></italic> and <italic><tp:taxon-name><tp:taxon-name-part taxon-name-part-type="genus">Entomobrya</tp:taxon-name-part> <tp:taxon-name-part taxon-name-part-type="species">unifasciata</tp:taxon-name-part></tp:taxon-name></italic> sp. n. respectively. Scale bars = 20 µm.</p></caption><graphic xmlns:xlink="http://www.w3.org/1999/xlink" xlink:href="zookeys-525-001-g002.jpg" position="float" orientation="portrait" xlink:type="simple" id="oo_59224.jpg"/></fig><supplementary-material xmlns:xlink="http://www.w3.org/1999/xlink" id="S2" position="float" orientation="portrait" xlink:type="simple"><label>Supplementary material 2</label><caption><p>Distribution maps</p></caption><p>Data type: PDF file</p><p>Explanation note: Distribution maps: <bold>A</bold>, <italic><tp:taxon-name><tp:taxon-name-part taxon-name-part-type="genus">Entomobrya</tp:taxon-name-part> <tp:taxon-name-part taxon-name-part-type="species">assuta</tp:taxon-name-part></tp:taxon-name></italic>; <bold>B</bold>, <italic><tp:taxon-name><tp:taxon-name-part taxon-name-part-type="genus">Entomobrya</tp:taxon-name-part> <tp:taxon-name-part taxon-name-part-type="species">atrocincta</tp:taxon-name-part></tp:taxon-name></italic>; <bold>C</bold>, <italic><tp:taxon-name><tp:taxon-name-part taxon-name-part-type="genus">Entomobrya</tp:taxon-name-part> <tp:taxon-name-part taxon-name-part-type="species">bicolor</tp:taxon-name-part></tp:taxon-name></italic>; <bold>D</bold>, <italic><tp:taxon-name><tp:taxon-name-part taxon-name-part-type="genus">Entomobrya</tp:taxon-name-part> <tp:taxon-name-part taxon-name-part-type="species">citrensis</tp:taxon-name-part></tp:taxon-name></italic> sp. n.; <bold>E</bold>, <italic><tp:taxon-name><tp:taxon-name-part taxon-name-part-type="genus">Entomobrya</tp:taxon-name-part> <tp:taxon-name-part taxon-name-part-type="species">clitellaria</tp:taxon-name-part></tp:taxon-name></italic>; <bold>F</bold>, <italic><tp:taxon-name><tp:taxon-name-part taxon-name-part-type="genus">Entomobrya</tp:taxon-name-part> <tp:taxon-name-part taxon-name-part-type="species">decemfasciata</tp:taxon-name-part></tp:taxon-name></italic>; <bold>G</bold>, <italic><tp:taxon-name><tp:taxon-name-part taxon-name-part-type="genus">Entomobrya</tp:taxon-name-part> <tp:taxon-name-part taxon-name-part-type="species">intermedia</tp:taxon-name-part></tp:taxon-name></italic>; <bold>H</bold>, <italic><tp:taxon-name><tp:taxon-name-part taxon-name-part-type="genus">Entomobrya</tp:taxon-name-part> <tp:taxon-name-part taxon-name-part-type="species">jubata</tp:taxon-name-part></tp:taxon-name></italic> sp. n.; <bold>I</bold>, <italic><tp:taxon-name><tp:taxon-name-part taxon-name-part-type="genus">Entomobrya</tp:taxon-name-part> <tp:taxon-name-part taxon-name-part-type="species">ligata</tp:taxon-name-part></tp:taxon-name></italic>; <bold>J</bold>, <italic><tp:taxon-name><tp:taxon-name-part taxon-name-part-type="genus">Entomobrya</tp:taxon-name-part> <tp:taxon-name-part taxon-name-part-type="species">multifasciata</tp:taxon-name-part></tp:taxon-name></italic>; <bold>K</bold>, <italic><tp:taxon-name><tp:taxon-name-part taxon-name-part-type="genus">Entomobrya</tp:taxon-name-part> <tp:taxon-name-part taxon-name-part-type="species">neotenica</tp:taxon-name-part></tp:taxon-name></italic> sp. n.; <bold>L</bold>, <italic><tp:taxon-name><tp:taxon-name-part taxon-name-part-type="genus">Entomobrya</tp:taxon-name-part> <tp:taxon-name-part taxon-name-part-type="species">nivalis</tp:taxon-name-part></tp:taxon-name></italic>; <bold>M</bold>, <italic><tp:taxon-name><tp:taxon-name-part taxon-name-part-type="genus">Entomobrya</tp:taxon-name-part> <tp:taxon-name-part taxon-name-part-type="species">quadrilineata</tp:taxon-name-part></tp:taxon-name></italic>; <bold>N</bold>, <italic><tp:taxon-name><tp:taxon-name-part taxon-name-part-type="genus">Entomobrya</tp:taxon-name-part> <tp:taxon-name-part taxon-name-part-type="species">unifasciata</tp:taxon-name-part></tp:taxon-name></italic> sp. n.; <bold>O</bold>, <italic><tp:taxon-name><tp:taxon-name-part taxon-name-part-type="genus">Entomobrya</tp:taxon-name-part> <tp:taxon-name-part taxon-name-part-type="species">unostrigata</tp:taxon-name-part></tp:taxon-name></italic>.</p><media xlink:href="zookeys-525-001-s002.pdf" mimetype="pdf" mime-subtype="pdf file" position="float" orientation="portrait" xlink:type="simple" id="oo_59264.pdf"/><permissions><license xlink:type="simple"><license-p>This dataset is made available under the Open Database License (<ext-link ext-link-type="uri" xlink:href="http://opendatacommons.org/licenses/odbl/1.0/" xlink:type="simple">http://opendatacommons.org/licenses/odbl/1.0/</ext-link>). The Open Database License (ODbL) is a license agreement intended to allow users to freely share, modify, and use this Dataset while maintaining this same freedom for others, provided that the original source and author(s) are credited.</license-p></license></permissions><attrib specific-use="authors">Aron D. Katz, Rosanna Giordano, Felipe Soto-Adames</attrib></supplementary-material></tp:treatment-sec><ref-list><ref id="B30"><mixed-citation xmlns:xlink="http://www.w3.org/1999/xlink" xlink:type="simple"><person-group><name name-style="western"><surname>Katz</surname><given-names>AD</given-names></name><name name-style="western"><surname>Giordano</surname><given-names>R</given-names></name><name name-style="western"><surname>Soto-Adames</surname><given-names>FN</given-names></name></person-group> (<year>2015</year>) <article-title>Operational criteria for cryptic species delimitation when evidence is limited, as exemplified by North American <italic><tp:taxon-name><tp:taxon-name-part taxon-name-part-type="genus">Entomobrya</tp:taxon-name-part></tp:taxon-name></italic> (<tp:taxon-name><tp:taxon-name-part taxon-name-part-type="order">Collembola</tp:taxon-name-part></tp:taxon-name>: <tp:taxon-name><tp:taxon-name-part taxon-name-part-type="family">Entomobryidae</tp:taxon-name-part></tp:taxon-name>).</article-title> <source>Zoological Journal of the Linnean Society</source> <volume>173</volume>: <fpage>810</fpage>–<lpage>840</lpage>. doi: <ext-link xlink:type="simple" ext-link-type="doi" xlink:href="10.1111/zoj.12220">10.1111/zoj.12220</ext-link> </mixed-citation></ref></ref-list></tp:taxon-treatment>
