# Supplementary material for: Taxonomic review and phylogenetic analysis of fifteen North American Entomobrya (Collembola, Entomobryidae), including four new species
Source: Zookeys. 2015 Oct 5;(525):1–75. doi: 10.3897/zookeys.525.6020 (PMC4607850; doi:10.3897/zookeys.525.6020)
Supplement: XML Treatment for Entomobrya quadrilineata [file zookeys.525.6020-treatment13.xml]

<!DOCTYPE tp:taxon-treatment
  PUBLIC "-//TaxonX//DTD Taxonomic Treatment Publishing DTD v0 20100105//EN" "tax-treatment-NSO.dtd">
<tp:taxon-treatment xmlns:tp="http://www.plazi.org/taxpub"><tp:treatment-meta><kwd-group><label>Taxon classification</label><kwd><named-content content-type="kingdom">Animalia</named-content></kwd><kwd><named-content content-type="order">Collembola</named-content></kwd><kwd><named-content content-type="family">Entomobryidae</named-content></kwd></kwd-group><mixed-citation publication-type="journal"><person-group><name><surname>Katz</surname><given-names>Aron D.</given-names></name><name><surname>Giordano</surname><given-names>Rosanna</given-names></name><name><surname>Soto-Adames</surname><given-names>Felipe</given-names></name></person-group><article-title>Taxonomic review and phylogenetic analysis of fifteen North American <italic><tp:taxon-name><tp:taxon-name-part taxon-name-part-type="genus">Entomobrya</tp:taxon-name-part></tp:taxon-name></italic> (<tp:taxon-name><tp:taxon-name-part taxon-name-part-type="order">Collembola</tp:taxon-name-part></tp:taxon-name>, <tp:taxon-name><tp:taxon-name-part taxon-name-part-type="family">Entomobryidae</tp:taxon-name-part></tp:taxon-name>), including four new species</article-title><source>Zookeys</source><day>5</day><month>10</month><year>2015</year><volume>2015</volume><issue>525</issue><fpage>1</fpage><lpage>75</lpage><pub-id pub-id-type="doi">10.3897/zookeys.525.6020</pub-id></mixed-citation></tp:treatment-meta><tp:nomenclature><tp:taxon-name>
                                <tp:taxon-name-part taxon-name-part-type="genus">Entomobrya</tp:taxon-name-part>
                                <tp:taxon-name-part taxon-name-part-type="species">quadrilineata</tp:taxon-name-part>
                            </tp:taxon-name><tp:taxon-authority>Bueker, 1939</tp:taxon-authority><xref ref-type="fig" rid="F2">Figs 2</xref><xref ref-type="fig" rid="F13">, 13C</xref><xref ref-type="fig" rid="F33">, 33</xref><xref ref-type="fig" rid="F34">, 34</xref><xref ref-type="fig" rid="F39">, 39</xref></tp:nomenclature><tp:treatment-sec sec-type="Description"><title>Description.</title><p><italic>Body shape and color pattern</italic>. Body very elongate and cylindrical. Color pattern monomorphic (Fig. <xref ref-type="fig" rid="F33">33</xref>); white or yellow background with black or dark blue or purple pigment forming two dark parallel longitudinal stripes extending from anterior margin of Th. 2 through posterior margin of Abd. 2. Dark pigment present along lateral margins of Th. 2 through Abd. 2, forming 2 additional lateral longitudinal bands. Abd. 3 and Abd. 4. with 2 angled bands. A small patch of dark pigment sometimes occurs medially on Abd. 3. An irregular and (and sometimes incomplete) transverse band present along posterior margin of Abd. 4. Abd. 5 with 2 small lateral patches of pigment sometimes forming 2 triangles. Abd. 6 usually pale, without dark pigment. Apex of femora usually with a patch of dark pigmentation. Antennae usually with some light brown or purple pigment, darkening near apex. Longitudinal bands usually present in juveniles.</p><fig id="F33" position="float" orientation="portrait"><label>Figure 33.</label><caption><p> Color pattern of <italic><tp:taxon-name><tp:taxon-name-part taxon-name-part-type="genus">Entomobrya</tp:taxon-name-part> <tp:taxon-name-part taxon-name-part-type="species">quadrilineata</tp:taxon-name-part></tp:taxon-name></italic>. Lateral (<bold>A</bold>) and dorsal (<bold>B</bold>) views of specimen collected from Stewart Co., TN.</p></caption><graphic xmlns:xlink="http://www.w3.org/1999/xlink" xlink:href="zookeys-525-001-g033.jpg" position="float" orientation="portrait" xlink:type="simple" id="oo_59256.jpg"/></fig><p><italic>Head</italic>. Apical bulb of 4<sup>th</sup> antennal segment usually bilobed. Long differentiated smooth setae on ventral side of 1<sup>st </sup>antennal segment ≈4× short setae. Four prelabral setae ciliate. Ornamentation of the distal margin of the labral papillae with single seta or spine-like projection (Fig. <xref ref-type="fig" rid="F2">2</xref>). Lateral appendage of labial papilla E almost twice as long as papilla. Labial triangle chaetotaxy slightly irregular and atypical: M1, r, E, L1, L2, all ciliate; r significantly smaller than other setae; a supplementary ciliate seta sometimes present internal to M1, and relatively difficult to observe; A1-A5 smooth. Dorsal head chaetotaxy (Fig. <xref ref-type="fig" rid="F34">34A</xref>) with macrosetae An’<sub>0</sub>, An<sub>3a3</sub>, A<sub>6</sub>, S’<sub>0</sub>, S<sub>6</sub>, Ps<sub>3</sub>, and Pm<sub>1i</sub> absent; Pi<sub>1</sub> sometimes present. Eyes G and H small and subequal. Eye patch with 5 or 6 setae.</p><fig id="F34" position="float" orientation="portrait"><label>Figure 34.</label><caption><p> Dorsal chaetotaxy of <italic><tp:taxon-name><tp:taxon-name-part taxon-name-part-type="genus">Entomobrya</tp:taxon-name-part> <tp:taxon-name-part taxon-name-part-type="species">quadrilineata</tp:taxon-name-part></tp:taxon-name></italic>: <bold>A</bold> Head <bold>B</bold> Mesothorax <bold>C</bold> Metathorax <bold>D</bold> 1<sup>st</sup> abdominal segment <bold>E</bold> 2<sup>nd</sup> abdominal segment <bold>F</bold> 3<sup>rd</sup> abdominal segment <bold>G</bold> 4<sup>th</sup> abdominal segment. Scale bars = 100 µm. See Figure <xref ref-type="fig" rid="F5">5</xref> for symbol legend.</p></caption><graphic xmlns:xlink="http://www.w3.org/1999/xlink" xlink:href="zookeys-525-001-g034.jpg" position="float" orientation="portrait" xlink:type="simple" id="oo_59257.jpg"/></fig><p><italic>Thorax</italic>. Thoracic chaetotaxy greatly developed, with high levels of variation and many supplemental macrosetae. Th. 2 zone A enlarged and sometimes merging with medial macrosetae forming a single, large patch of setae (Fig. <xref ref-type="fig" rid="F34">34B</xref>). Th. 3 macrosetae m<sub>4</sub>, m<sub>5p</sub>, a<sub>6i</sub>, and a<sub>7</sub> absent (Fig. <xref ref-type="fig" rid="F34">34C</xref>). Both thoracic segments with zone Pm enlarged, with many supplemental macrosetae present forming wing-like patches and extending near anterior row (Fig. <xref ref-type="fig" rid="F34">34B,C</xref>). Th. 3 pseudopore displaced anteriorly, very close to macrosetae a<sub>1</sub>, a<sub>2</sub>, and a<sub>3 </sub>.</p><p><italic>Legs</italic>. Trochanteral organ with rectangular setal pattern and up to 41 setae.</p><p><italic>Abdomen</italic>. Abdominal chaetotaxy highly developed. Row of microsetae along posterior margin present in all segments (not displayed in figure). Abd. 1 with 12-16 macrosetae (Fig. <xref ref-type="fig" rid="F34">34D</xref>). Abd. 2 macrosetae a<sub>2</sub>, a<sub>3</sub>, m<sub>3</sub>, m<sub>3e</sub>, m<sub>3ep</sub>, m<sub>3ep2</sub>, m<sub>3ea</sub>, m<sub>5</sub>, p<sub>5</sub>, and <!--PageBreak-->p<sub>6</sub> present (Fig. <xref ref-type="fig" rid="F34">34E</xref>); m<sub>3ei</sub> usually present. Abd. 3 macrosetae a<sub>2</sub>, a<sub>3</sub>, m<sub>3</sub>, am<sub>6</sub>, pm<sub>6</sub>, and p<sub>6</sub> present (Fig. <xref ref-type="fig" rid="F34">34F</xref>); a<sub>1</sub> absent. Abd. 4 elongate, with at least 25 macrosetae internal to bothriotricha T<sub>2</sub> and T<sub>4</sub> (Fig. <xref ref-type="fig" rid="F34">34G</xref>), but number of macrosetae extremely variable between individuals and even within single individuals (Fig. <xref ref-type="fig" rid="F16">16C</xref>). Pseudopores on Abd. 4 with asymmetric relative insertions with respect to macroseta and bothriotricha (Fig. <xref ref-type="fig" rid="F13">13C</xref>). Mucronal teeth subequal.</p></tp:treatment-sec><tp:treatment-sec sec-type="Remarks"><title>Remarks.</title><p><italic><tp:taxon-name><tp:taxon-name-part taxon-name-part-type="genus">Entomobrya</tp:taxon-name-part> <tp:taxon-name-part taxon-name-part-type="species">quadrilineata</tp:taxon-name-part></tp:taxon-name></italic> can be identified by the presence of 2 parallel longitudinal thoracic stripes combined with the presence of head macrosetae M<sub>3i</sub> and ps<sub>5 </sub>and the absence of Abd. 3 macroseta a<sub>1</sub> (see Table <xref ref-type="table" rid="T2">2</xref> for additional diagnostic characters). This species is part of the <italic><tp:taxon-name><tp:taxon-name-part taxon-name-part-type="genus">Entomobrya</tp:taxon-name-part> <tp:taxon-name-part taxon-name-part-type="species">bicolor</tp:taxon-name-part></tp:taxon-name></italic> complex. Many supplemental macrosetae and extreme setal variation make it difficult to separate species in this group using chaetotaxy and other traditional morphological characters. However, there are clear differences in color pattern which can be used to differentiate <italic><tp:taxon-name><tp:taxon-name-part taxon-name-part-type="genus">Entomobrya</tp:taxon-name-part> <tp:taxon-name-part taxon-name-part-type="species">quadrilineata</tp:taxon-name-part></tp:taxon-name></italic> from <italic><tp:taxon-name><tp:taxon-name-part taxon-name-part-type="genus">Entomobrya</tp:taxon-name-part> <tp:taxon-name-part taxon-name-part-type="species">decemfasciata</tp:taxon-name-part></tp:taxon-name></italic> and <italic><tp:taxon-name><tp:taxon-name-part taxon-name-part-type="genus">Entomobrya</tp:taxon-name-part> <tp:taxon-name-part taxon-name-part-type="species">bicolor</tp:taxon-name-part></tp:taxon-name></italic> (Table <xref ref-type="table" rid="T5">5</xref>); <italic><tp:taxon-name><tp:taxon-name-part taxon-name-part-type="genus">Entomobrya</tp:taxon-name-part> <tp:taxon-name-part taxon-name-part-type="species">quadrilineata</tp:taxon-name-part></tp:taxon-name></italic> has a relatively stable and easily distinguishable color pattern and can be diagnosed by the presence of two parallel longitudinal stripes extending from the anterior margin of Th. 2 through the posterior margin of Abd. 2 (Fig. <xref ref-type="fig" rid="F33">33</xref>). See remarks for <italic><tp:taxon-name><tp:taxon-name-part taxon-name-part-type="genus">Entomobrya</tp:taxon-name-part> <tp:taxon-name-part taxon-name-part-type="species">decemfasciata</tp:taxon-name-part></tp:taxon-name></italic> for more information regarding species diagnosis and delimitation. Also, see Suppl. material <xref ref-type="supplementary-material" rid="S3">3</xref>: A,B for photographs of the type specimen.</p></tp:treatment-sec><tp:treatment-sec sec-type="Distribution"><title>Distribution.</title><p>Endemic to North America (Suppl. material <xref ref-type="supplementary-material" rid="S2">2</xref>: M). Many records may be misidentifications due to similarity in color pattern and chaetotaxy with <italic><tp:taxon-name><tp:taxon-name-part taxon-name-part-type="genus">Entomobrya</tp:taxon-name-part> <tp:taxon-name-part taxon-name-part-type="species">decemfasciata</tp:taxon-name-part></tp:taxon-name></italic>. Records of <italic><tp:taxon-name><tp:taxon-name-part taxon-name-part-type="genus">Entomobrya</tp:taxon-name-part> <tp:taxon-name-part taxon-name-part-type="species">quadrilineata</tp:taxon-name-part></tp:taxon-name></italic> without thoracic stripes are most likely <italic><tp:taxon-name><tp:taxon-name-part taxon-name-part-type="genus">Entomobrya</tp:taxon-name-part> <tp:taxon-name-part taxon-name-part-type="species">decemfasciata</tp:taxon-name-part></tp:taxon-name></italic>.</p></tp:treatment-sec><tp:treatment-sec sec-type="material"><title>Material examined.</title><p>USA: <italic>Neo-holotype</italic> (Christiansen 1951), 1 on slide, Fountain Bluff, Ill. 5-15-32, Coll. Ross + Mohr, <named-content xmlns:xlink="http://www.w3.org/1999/xlink" content-type="dwc:institutional_code" xlink:type="simple">INHS</named-content> Cat. No. 529,188; <italic>Neo-paratype</italic> (Christiansen 1951), 1 on slide, Fountain Bluff, Ill. 5-15-32, Coll. Ross + Mohr, <named-content xmlns:xlink="http://www.w3.org/1999/xlink" content-type="dwc:institutional_code" xlink:type="simple">INHS</named-content> Cat. No. 529,189; <italic>Neo-paratype</italic> (Christiansen 1951), 1 in vial, Fountain Bluff, Ill. 5-15-32, Coll. Ross + Mohr; 4 on slides, 13 in vial, Illinois, Monroe Co., Kidd Lake Marsh State Natural Area (<named-content xmlns:xlink="http://www.w3.org/1999/xlink" content-type="dwc:verbatimCoordinates" xlink:type="simple">37.97211,-89.80135</named-content>), leaf litter #42, 29.ix.2009 (S. Taylor &amp; F. Soto-Adames), sjt09-114; 1 in vial, Illinois, Pope Co., Bell Smith Springs (<named-content xmlns:xlink="http://www.w3.org/1999/xlink" content-type="dwc:verbatimCoordinates" xlink:type="simple">37.51882,-88.65782</named-content>), bare sandstone bedrock above canyon in mosses and lichens, 28.viii.2011 (J. Cech); 1 on slide, Illinois, Vermilion Co., Kennekuk Cove County Park, Windfall Prairie Nature Preserve (<named-content xmlns:xlink="http://www.w3.org/1999/xlink" content-type="dwc:verbatimCoordinates" xlink:type="simple">40.20995,-87.74181</named-content>), vacuum hill prairie, 16.vi.2011, AK11-59a; 1 in vial, Illinois, Wayne Co., County Road 580N (<named-content xmlns:xlink="http://www.w3.org/1999/xlink" content-type="dwc:verbatimCoordinates" xlink:type="simple">38.34122,-88.23992</named-content>), leaf litter from north side of road, 15.vii.2011 (A. Katz &amp; F. Soto-Adames), AK11-61; 4 in vial, Illinois, Wayne Co. (<named-content xmlns:xlink="http://www.w3.org/1999/xlink" content-type="dwc:verbatimCoordinates" xlink:type="simple">38.32500,-88.25016</named-content>), 15.vii.2011 (A. Katz &amp; F. Soto-Adames), AK11-63; 1 in vial, Tennessee, Stewart Co., Land Between the Lakes National Recreation Area,. 25mi down Neville Bay Rd. (<named-content xmlns:xlink="http://www.w3.org/1999/xlink" content-type="dwc:verbatimCoordinates" xlink:type="simple">36.60757,-87.93457</named-content>), leaf litter on forest floor, 31.v.2011, AK11-44; 1 on slide, 2 in vial, Tennessee, Stewart Co., Land Between the Lakes National Recreation Area, Fox Ridge Rd (<named-content xmlns:xlink="http://www.w3.org/1999/xlink" content-type="dwc:verbatimCoordinates" xlink:type="simple">36.66392,-87.98596</named-content>), leaf litter, 7.viii.2011, AK11-105.</p><!--PageBreak--></tp:treatment-sec><tp:treatment-sec><!--Section generated to contain objects referenced in tp:taxon-treatment.--><fig id="F2" position="float" orientation="portrait"><label>Figure 2.</label><caption><p> <bold>A</bold> <italic><tp:taxon-name><tp:taxon-name-part taxon-name-part-type="genus">Entomobrya</tp:taxon-name-part> <tp:taxon-name-part taxon-name-part-type="species">atrocincta</tp:taxon-name-part></tp:taxon-name></italic>. SEM photograph of mouth cone, four labral papillae with multiple projections (1) (arrow points to 3<sup>rd</sup> papilla from left to right) and labial appendage (2) <bold>B–D</bold> drawings of labral papillae of <italic><tp:taxon-name><tp:taxon-name-part taxon-name-part-type="genus">Entomobrya</tp:taxon-name-part></tp:taxon-name></italic> and <italic><tp:taxon-name><tp:taxon-name-part taxon-name-part-type="genus">Willowsia</tp:taxon-name-part></tp:taxon-name></italic> species: <italic><tp:taxon-name><tp:taxon-name-part taxon-name-part-type="genus">Entomobrya</tp:taxon-name-part></tp:taxon-name></italic> with multiple projections per papilla (column B); <italic><tp:taxon-name><tp:taxon-name-part taxon-name-part-type="genus">Entomobrya</tp:taxon-name-part></tp:taxon-name></italic> with a single projection per papillae (column C); labral papillae of all <italic><tp:taxon-name><tp:taxon-name-part taxon-name-part-type="genus">Willowsia</tp:taxon-name-part></tp:taxon-name></italic> species occurring in the Eastern United Sates (column D). Note <italic><tp:taxon-name><tp:taxon-name-part taxon-name-part-type="genus">Willowsia</tp:taxon-name-part></tp:taxon-name></italic> n. sp. 1 can be differentiated by the presence of multiple projections per papilla. <italic><tp:taxon-name><tp:taxon-name-part taxon-name-part-type="genus">Entomobrya</tp:taxon-name-part> <tp:taxon-name-part taxon-name-part-type="species">jubata</tp:taxon-name-part></tp:taxon-name></italic> sp. n. and <italic><tp:taxon-name><tp:taxon-name-part taxon-name-part-type="genus">Entomobrya</tp:taxon-name-part> <tp:taxon-name-part taxon-name-part-type="species">ligata</tp:taxon-name-part></tp:taxon-name></italic> are not included in figure but are similar to <italic><tp:taxon-name><tp:taxon-name-part taxon-name-part-type="genus">Entomobrya</tp:taxon-name-part> <tp:taxon-name-part taxon-name-part-type="species">clitellaria</tp:taxon-name-part></tp:taxon-name></italic> and <italic><tp:taxon-name><tp:taxon-name-part taxon-name-part-type="genus">Entomobrya</tp:taxon-name-part> <tp:taxon-name-part taxon-name-part-type="species">unifasciata</tp:taxon-name-part></tp:taxon-name></italic> sp. n. respectively. Scale bars = 20 µm.</p></caption><graphic xmlns:xlink="http://www.w3.org/1999/xlink" xlink:href="zookeys-525-001-g002.jpg" position="float" orientation="portrait" xlink:type="simple" id="oo_59224.jpg"/></fig><fig id="F13" position="float" orientation="portrait"><label>Figure 13.</label><caption><p> Macrosetae variation and asymmetrical polymorphism of Abd. 4 in the <italic><tp:taxon-name><tp:taxon-name-part taxon-name-part-type="genus">Entomobrya</tp:taxon-name-part> <tp:taxon-name-part taxon-name-part-type="species">bicolor</tp:taxon-name-part></tp:taxon-name></italic> complex: <bold>A</bold> <italic><tp:taxon-name><tp:taxon-name-part taxon-name-part-type="genus">Entomobrya</tp:taxon-name-part> <tp:taxon-name-part taxon-name-part-type="species">bicolor</tp:taxon-name-part></tp:taxon-name></italic> <bold>B</bold> <italic><tp:taxon-name><tp:taxon-name-part taxon-name-part-type="genus">Entomobrya</tp:taxon-name-part> <tp:taxon-name-part taxon-name-part-type="species">decemfasciata</tp:taxon-name-part></tp:taxon-name></italic> <bold>C</bold> <italic><tp:taxon-name><tp:taxon-name-part taxon-name-part-type="genus">Entomobrya</tp:taxon-name-part> <tp:taxon-name-part taxon-name-part-type="species">quadrilineata</tp:taxon-name-part></tp:taxon-name></italic>. Only medial macrosetae (those which occur between bothriotricha T<sub>2</sub> and T<sub>4</sub>) are included in diagram. The dotted line represents the medial division of Abd. 4. Scale bars = 100 µm.</p></caption><graphic xmlns:xlink="http://www.w3.org/1999/xlink" xlink:href="zookeys-525-001-g013.jpg" position="float" orientation="portrait" xlink:type="simple" id="oo_59236.jpg"/></fig><fig id="F5" position="float" orientation="portrait"><label>Figure 5.</label><caption><p>Symbol legend for diagrammatic figures of chaetotaxy presented in the species descriptions.</p></caption><graphic xmlns:xlink="http://www.w3.org/1999/xlink" xlink:href="zookeys-525-001-g005.jpg" position="float" orientation="portrait" xlink:type="simple" id="oo_59228.jpg"/></fig><fig id="F39" position="float" orientation="portrait"><label>Figure 39.</label><caption><p> Bayesian 50% majority rules consensus trees with <italic><tp:taxon-name><tp:taxon-name-part taxon-name-part-type="genus">Pseudosinella</tp:taxon-name-part> <tp:taxon-name-part taxon-name-part-type="species">violenta</tp:taxon-name-part></tp:taxon-name></italic> as the outgroup: <bold>A</bold> phylogeny resulting from the analysis of cytochrome <italic>c</italic> oxidase I DNA sequences (complete gene, 1539 bp) from <xref ref-type="bibr" rid="B30">Katz et al. (2015)</xref> <bold>B</bold> phylogeny resulting from the analysis of 179 morphological characters <bold>C</bold> combined phylogeny (COI and morphology). <italic><tp:taxon-name><tp:taxon-name-part taxon-name-part-type="genus">Entomobrya</tp:taxon-name-part></tp:taxon-name></italic> species groups are highlighted with colored boxes. Branches of representing taxa from the same species were collapsed into triangles (triangle length represents branch lengths between collapsed branches) for simplicity. Branch labels include posterior probabilities (above) and maximum likelihood bootstrap support (below). Scale bars represent 0.2 base substitutions.</p></caption><graphic xmlns:xlink="http://www.w3.org/1999/xlink" xlink:href="zookeys-525-001-g039.jpg" position="float" orientation="portrait" xlink:type="simple" id="oo_59262.jpg"/></fig><fig id="F16" position="float" orientation="portrait"><label>Figure 16.</label><caption><p> Unguis (top claw) and unguiculus (bottom claw) on 3<sup>rd</sup> pair of legs. <bold>A</bold> <italic><tp:taxon-name><tp:taxon-name-part taxon-name-part-type="genus">Entomobrya</tp:taxon-name-part> <tp:taxon-name-part taxon-name-part-type="species">citrensis</tp:taxon-name-part></tp:taxon-name></italic> sp. n. <bold>B</bold> <italic><tp:taxon-name><tp:taxon-name-part taxon-name-part-type="genus">Entomobrya</tp:taxon-name-part> <tp:taxon-name-part taxon-name-part-type="species">jubata</tp:taxon-name-part></tp:taxon-name></italic> sp. n. <bold>C</bold> <italic><tp:taxon-name><tp:taxon-name-part taxon-name-part-type="genus">Entomobrya</tp:taxon-name-part> <tp:taxon-name-part taxon-name-part-type="species">neotenica</tp:taxon-name-part></tp:taxon-name></italic> sp. n. <bold>D</bold> <italic><tp:taxon-name><tp:taxon-name-part taxon-name-part-type="genus">Entomobrya</tp:taxon-name-part> <tp:taxon-name-part taxon-name-part-type="species">unifasciata</tp:taxon-name-part></tp:taxon-name></italic> sp. n.</p></caption><graphic xmlns:xlink="http://www.w3.org/1999/xlink" xlink:href="zookeys-525-001-g016.jpg" position="float" orientation="portrait" xlink:type="simple" id="oo_59239.jpg"/></fig><table-wrap id="T2" position="float" orientation="portrait"><label>Table 2.</label><caption><p> Informative diagnostic adult chaetotaxy for the separation of all <italic><tp:taxon-name><tp:taxon-name-part taxon-name-part-type="genus">Entomobrya</tp:taxon-name-part></tp:taxon-name></italic> species in this study<sup>5,6</sup>. These characters were specifically chosen for their ease of observation, stability, and lack of polymorphic states. Refer to species remarks for more specific diagnostic characters. Parentheses indicate a rarely observed state.</p></caption><table id="TID0EQAAK" rules="all"><tbody><tr><th rowspan="1" colspan="1"/><th rowspan="1" colspan="5">Head macrosetae<xref ref-type="table-fn" rid="TN3"><sup>1</sup></xref></th><th rowspan="1" colspan="2">Th. 2 macrosetae<xref ref-type="table-fn" rid="TN3"><sup>1</sup></xref></th><th rowspan="1" colspan="3">Abd. 2 macrosetae<xref ref-type="table-fn" rid="TN3"><sup>1</sup></xref></th><th rowspan="1" colspan="2">Abd. 3 macrosetae<xref ref-type="table-fn" rid="TN3"><sup>1</sup></xref></th><th rowspan="2" colspan="1">Prelabral setae<xref ref-type="table-fn" rid="TN4"><sup>2</sup></xref></th><th rowspan="2" colspan="1">Number of eye patch setae<xref ref-type="table-fn" rid="TN5"><sup>3</sup></xref></th><th rowspan="2" colspan="1">Labral papilla<xref ref-type="table-fn" rid="TN6"><sup>4</sup></xref></th></tr><tr><th rowspan="1" colspan="1">Species</th><th rowspan="1" colspan="1">M<sub>3i</sub></th><th rowspan="1" colspan="1">S’<sub>0</sub></th><th rowspan="1" colspan="1">S<sub>4i</sub></th><th rowspan="1" colspan="1">Ps<sub>3</sub></th><th rowspan="1" colspan="1">Ps<sub>5</sub></th><th rowspan="1" colspan="1">m<sub>2</sub></th><th rowspan="1" colspan="1">m<sub>5</sub></th><th rowspan="1" colspan="1">a<sub>2</sub></th><th rowspan="1" colspan="1">a<sub>3</sub></th><th rowspan="1" colspan="1">m<sub>3ep</sub></th><th rowspan="1" colspan="1">a<sub>1</sub></th><th rowspan="1" colspan="1">a<sub>2</sub></th></tr><tr><td rowspan="1" colspan="1"><italic><tp:taxon-name><tp:taxon-name-part taxon-name-part-type="genus">Entomobrya</tp:taxon-name-part> <tp:taxon-name-part taxon-name-part-type="species">assuta</tp:taxon-name-part></tp:taxon-name></italic></td><td rowspan="1" colspan="1">0</td><td rowspan="1" colspan="1">0</td><td rowspan="1" colspan="1">1</td><td rowspan="1" colspan="1">0</td><td rowspan="1" colspan="1">1</td><td rowspan="1" colspan="1">0</td><td rowspan="1" colspan="1">0</td><td rowspan="1" colspan="1">0</td><td rowspan="1" colspan="1">0</td><td rowspan="1" colspan="1">0</td><td rowspan="1" colspan="1">0</td><td rowspan="1" colspan="1">1</td><td rowspan="1" colspan="1">0</td><td rowspan="1" colspan="1">5</td><td rowspan="1" colspan="1">0</td></tr><tr><td rowspan="1" colspan="1"><italic><tp:taxon-name><tp:taxon-name-part taxon-name-part-type="genus">Entomobrya</tp:taxon-name-part> <tp:taxon-name-part taxon-name-part-type="species">atrocincta</tp:taxon-name-part></tp:taxon-name></italic></td><td rowspan="1" colspan="1">0(1)</td><td rowspan="1" colspan="1">0</td><td rowspan="1" colspan="1">1</td><td rowspan="1" colspan="1">0</td><td rowspan="1" colspan="1">1</td><td rowspan="1" colspan="1">1</td><td rowspan="1" colspan="1">0</td><td rowspan="1" colspan="1">1</td><td rowspan="1" colspan="1">1(0)</td><td rowspan="1" colspan="1">0(1)</td><td rowspan="1" colspan="1">1</td><td rowspan="1" colspan="1">1</td><td rowspan="1" colspan="1">1</td><td rowspan="1" colspan="1">5</td><td rowspan="1" colspan="1">0</td></tr><tr><td rowspan="1" colspan="1"><italic><tp:taxon-name><tp:taxon-name-part taxon-name-part-type="genus">Entomobrya</tp:taxon-name-part> <tp:taxon-name-part taxon-name-part-type="species">bicolor</tp:taxon-name-part></tp:taxon-name></italic></td><td rowspan="1" colspan="1">1</td><td rowspan="1" colspan="1">0</td><td rowspan="1" colspan="1">1</td><td rowspan="1" colspan="1">0</td><td rowspan="1" colspan="1">0</td><td rowspan="1" colspan="1">1</td><td rowspan="1" colspan="1">1</td><td rowspan="1" colspan="1">1</td><td rowspan="1" colspan="1">1</td><td rowspan="1" colspan="1">1</td><td rowspan="1" colspan="1">0</td><td rowspan="1" colspan="1">1</td><td rowspan="1" colspan="1">1</td><td rowspan="1" colspan="1">5</td><td rowspan="1" colspan="1">1</td></tr><tr><td rowspan="1" colspan="1"><italic><tp:taxon-name><tp:taxon-name-part taxon-name-part-type="genus">Entomobrya</tp:taxon-name-part> <tp:taxon-name-part taxon-name-part-type="species">citrensis</tp:taxon-name-part></tp:taxon-name></italic> sp. n.</td><td rowspan="1" colspan="1">0</td><td rowspan="1" colspan="1">0</td><td rowspan="1" colspan="1">1</td><td rowspan="1" colspan="1">1</td><td rowspan="1" colspan="1">1</td><td rowspan="1" colspan="1">0</td><td rowspan="1" colspan="1">0</td><td rowspan="1" colspan="1">0</td><td rowspan="1" colspan="1">1</td><td rowspan="1" colspan="1">0</td><td rowspan="1" colspan="1">0</td><td rowspan="1" colspan="1">1</td><td rowspan="1" colspan="1">0</td><td rowspan="1" colspan="1">5</td><td rowspan="1" colspan="1">0</td></tr><tr><td rowspan="1" colspan="1"><italic><tp:taxon-name><tp:taxon-name-part taxon-name-part-type="genus">Entomobrya</tp:taxon-name-part> <tp:taxon-name-part taxon-name-part-type="species">clitellaria</tp:taxon-name-part></tp:taxon-name></italic></td><td rowspan="1" colspan="1">0</td><td rowspan="1" colspan="1">0</td><td rowspan="1" colspan="1">1</td><td rowspan="1" colspan="1">0</td><td rowspan="1" colspan="1">1</td><td rowspan="1" colspan="1">1</td><td rowspan="1" colspan="1">1</td><td rowspan="1" colspan="1">1</td><td rowspan="1" colspan="1">1</td><td rowspan="1" colspan="1">1</td><td rowspan="1" colspan="1">0</td><td rowspan="1" colspan="1">1</td><td rowspan="1" colspan="1">1</td><td rowspan="1" colspan="1">5</td><td rowspan="1" colspan="1">1</td></tr><tr><td rowspan="1" colspan="1"><italic><tp:taxon-name><tp:taxon-name-part taxon-name-part-type="genus">Entomobrya</tp:taxon-name-part> <tp:taxon-name-part taxon-name-part-type="species">decemfasciata</tp:taxon-name-part></tp:taxon-name></italic><xref ref-type="table-fn" rid="TN7"><sup>5</sup></xref></td><td rowspan="1" colspan="1">1</td><td rowspan="1" colspan="1">0</td><td rowspan="1" colspan="1">1</td><td rowspan="1" colspan="1">0</td><td rowspan="1" colspan="1">1</td><td rowspan="1" colspan="1">1</td><td rowspan="1" colspan="1">1</td><td rowspan="1" colspan="1">1</td><td rowspan="1" colspan="1">1</td><td rowspan="1" colspan="1">1</td><td rowspan="1" colspan="1">0</td><td rowspan="1" colspan="1">1</td><td rowspan="1" colspan="1">1</td><td rowspan="1" colspan="1">5</td><td rowspan="1" colspan="1">1</td></tr><tr><td rowspan="1" colspan="1"><italic><tp:taxon-name><tp:taxon-name-part taxon-name-part-type="genus">Entomobrya</tp:taxon-name-part> <tp:taxon-name-part taxon-name-part-type="species">intermedia</tp:taxon-name-part></tp:taxon-name></italic></td><td rowspan="1" colspan="1">0</td><td rowspan="1" colspan="1">0</td><td rowspan="1" colspan="1">0</td><td rowspan="1" colspan="1">0</td><td rowspan="1" colspan="1">1</td><td rowspan="1" colspan="1">1</td><td rowspan="1" colspan="1">1</td><td rowspan="1" colspan="1">1</td><td rowspan="1" colspan="1">1</td><td rowspan="1" colspan="1">0</td><td rowspan="1" colspan="1">1</td><td rowspan="1" colspan="1">0</td><td rowspan="1" colspan="1">1</td><td rowspan="1" colspan="1">5</td><td rowspan="1" colspan="1">0</td></tr><tr><td rowspan="1" colspan="1"><italic><tp:taxon-name><tp:taxon-name-part taxon-name-part-type="genus">Entomobrya</tp:taxon-name-part> <tp:taxon-name-part taxon-name-part-type="species">jubata</tp:taxon-name-part></tp:taxon-name></italic> sp. n.</td><td rowspan="1" colspan="1">0</td><td rowspan="1" colspan="1">1</td><td rowspan="1" colspan="1">1</td><td rowspan="1" colspan="1">0</td><td rowspan="1" colspan="1">0</td><td rowspan="1" colspan="1">1</td><td rowspan="1" colspan="1">1</td><td rowspan="1" colspan="1">1</td><td rowspan="1" colspan="1">1</td><td rowspan="1" colspan="1">1</td><td rowspan="1" colspan="1">0</td><td rowspan="1" colspan="1">1</td><td rowspan="1" colspan="1">1</td><td rowspan="1" colspan="1">5</td><td rowspan="1" colspan="1">1</td></tr><tr><td rowspan="1" colspan="1"><italic><tp:taxon-name><tp:taxon-name-part taxon-name-part-type="genus">Entomobrya</tp:taxon-name-part> <tp:taxon-name-part taxon-name-part-type="species">ligata</tp:taxon-name-part></tp:taxon-name></italic><xref ref-type="table-fn" rid="TN8"><sup>6</sup></xref></td><td rowspan="1" colspan="1">0</td><td rowspan="1" colspan="1">0</td><td rowspan="1" colspan="1">1</td><td rowspan="1" colspan="1">0</td><td rowspan="1" colspan="1">1</td><td rowspan="1" colspan="1">1</td><td rowspan="1" colspan="1">0</td><td rowspan="1" colspan="1">1</td><td rowspan="1" colspan="1">0</td><td rowspan="1" colspan="1">1</td><td rowspan="1" colspan="1">0</td><td rowspan="1" colspan="1">0</td><td rowspan="1" colspan="1">0</td><td rowspan="1" colspan="1">3</td><td rowspan="1" colspan="1">1</td></tr><tr><td rowspan="1" colspan="1"><italic><tp:taxon-name><tp:taxon-name-part taxon-name-part-type="genus">Entomobrya</tp:taxon-name-part> <tp:taxon-name-part taxon-name-part-type="species">multifasciata</tp:taxon-name-part></tp:taxon-name></italic></td><td rowspan="1" colspan="1">0</td><td rowspan="1" colspan="1">0</td><td rowspan="1" colspan="1">0</td><td rowspan="1" colspan="1">0</td><td rowspan="1" colspan="1">1</td><td rowspan="1" colspan="1">1</td><td rowspan="1" colspan="1">0</td><td rowspan="1" colspan="1">1</td><td rowspan="1" colspan="1">1</td><td rowspan="1" colspan="1">0</td><td rowspan="1" colspan="1">1</td><td rowspan="1" colspan="1">1</td><td rowspan="1" colspan="1">1</td><td rowspan="1" colspan="1">5</td><td rowspan="1" colspan="1">0</td></tr><tr><td rowspan="1" colspan="1"><italic><tp:taxon-name><tp:taxon-name-part taxon-name-part-type="genus">Entomobrya</tp:taxon-name-part> <tp:taxon-name-part taxon-name-part-type="species">neotenica</tp:taxon-name-part></tp:taxon-name></italic> sp. n.</td><td rowspan="1" colspan="1">0</td><td rowspan="1" colspan="1">0</td><td rowspan="1" colspan="1">0(1)</td><td rowspan="1" colspan="1">0</td><td rowspan="1" colspan="1">1</td><td rowspan="1" colspan="1">1</td><td rowspan="1" colspan="1">0</td><td rowspan="1" colspan="1">1</td><td rowspan="1" colspan="1">0</td><td rowspan="1" colspan="1">0</td><td rowspan="1" colspan="1">0</td><td rowspan="1" colspan="1">0</td><td rowspan="1" colspan="1">0</td><td rowspan="1" colspan="1">3</td><td rowspan="1" colspan="1">1</td></tr><tr><td rowspan="1" colspan="1"><italic><tp:taxon-name><tp:taxon-name-part taxon-name-part-type="genus">Entomobrya</tp:taxon-name-part> <tp:taxon-name-part taxon-name-part-type="species">nivalis</tp:taxon-name-part></tp:taxon-name></italic></td><td rowspan="1" colspan="1">0</td><td rowspan="1" colspan="1">0</td><td rowspan="1" colspan="1">1</td><td rowspan="1" colspan="1">P</td><td rowspan="1" colspan="1">1</td><td rowspan="1" colspan="1">1</td><td rowspan="1" colspan="1">1</td><td rowspan="1" colspan="1">1</td><td rowspan="1" colspan="1">1</td><td rowspan="1" colspan="1">1</td><td rowspan="1" colspan="1">1</td><td rowspan="1" colspan="1">0</td><td rowspan="1" colspan="1">1</td><td rowspan="1" colspan="1">5(6)</td><td rowspan="1" colspan="1">0</td></tr><tr><td rowspan="1" colspan="1"><italic><tp:taxon-name><tp:taxon-name-part taxon-name-part-type="genus">Entomobrya</tp:taxon-name-part> <tp:taxon-name-part taxon-name-part-type="species">quadrilineata</tp:taxon-name-part></tp:taxon-name></italic><xref ref-type="table-fn" rid="TN7"><sup>5</sup></xref></td><td rowspan="1" colspan="1">1</td><td rowspan="1" colspan="1">0</td><td rowspan="1" colspan="1">1</td><td rowspan="1" colspan="1">0</td><td rowspan="1" colspan="1">1</td><td rowspan="1" colspan="1">1</td><td rowspan="1" colspan="1">1</td><td rowspan="1" colspan="1">1</td><td rowspan="1" colspan="1">1</td><td rowspan="1" colspan="1">1</td><td rowspan="1" colspan="1">0</td><td rowspan="1" colspan="1">1</td><td rowspan="1" colspan="1">1</td><td rowspan="1" colspan="1">5(6)</td><td rowspan="1" colspan="1">1</td></tr><tr><td rowspan="1" colspan="1"><italic><tp:taxon-name><tp:taxon-name-part taxon-name-part-type="genus">Entomobrya</tp:taxon-name-part> <tp:taxon-name-part taxon-name-part-type="species">unifasciata</tp:taxon-name-part></tp:taxon-name></italic> sp. n.<xref ref-type="table-fn" rid="TN8"><sup>6</sup></xref></td><td rowspan="1" colspan="1">0</td><td rowspan="1" colspan="1">0</td><td rowspan="1" colspan="1">1</td><td rowspan="1" colspan="1">0</td><td rowspan="1" colspan="1">1</td><td rowspan="1" colspan="1">1</td><td rowspan="1" colspan="1">0</td><td rowspan="1" colspan="1">1</td><td rowspan="1" colspan="1">0(1)</td><td rowspan="1" colspan="1">1</td><td rowspan="1" colspan="1">0</td><td rowspan="1" colspan="1">0</td><td rowspan="1" colspan="1">0</td><td rowspan="1" colspan="1">3</td><td rowspan="1" colspan="1">1</td></tr><tr><td rowspan="1" colspan="1"><italic><tp:taxon-name><tp:taxon-name-part taxon-name-part-type="genus">Entomobrya</tp:taxon-name-part> <tp:taxon-name-part taxon-name-part-type="species">unostrigata</tp:taxon-name-part></tp:taxon-name></italic></td><td rowspan="1" colspan="1">0</td><td rowspan="1" colspan="1">0</td><td rowspan="1" colspan="1">1</td><td rowspan="1" colspan="1">0</td><td rowspan="1" colspan="1">1</td><td rowspan="1" colspan="1">0</td><td rowspan="1" colspan="1">1</td><td rowspan="1" colspan="1">1</td><td rowspan="1" colspan="1">1</td><td rowspan="1" colspan="1">1</td><td rowspan="1" colspan="1">1</td><td rowspan="1" colspan="1">0</td><td rowspan="1" colspan="1">1</td><td rowspan="1" colspan="1">5</td><td rowspan="1" colspan="1">0</td></tr></tbody></table><table-wrap-foot><fn id="TN3"><label>1</label><p>Character states: absent (0), present (1), polymorphic (P).</p></fn><fn id="TN4"><label>2</label><p>Character states: smooth or finely ciliate (0), ciliate (1).</p></fn><fn id="TN5"><label>3</label><p>Refer to Figure <xref ref-type="fig" rid="F1">1</xref> for SEM photograph of eye patch setae.</p></fn><fn id="TN6"><label>4</label><p>Character states: multiple projections (0), single projection (1). Refer to Figure <xref ref-type="fig" rid="F2">2</xref> for SEM photograph and drawings of labral papillae.</p></fn><fn id="TN7"><label>5</label><p><italic><tp:taxon-name><tp:taxon-name-part taxon-name-part-type="genus">Entomobrya</tp:taxon-name-part> <tp:taxon-name-part taxon-name-part-type="species">decemfasciata</tp:taxon-name-part></tp:taxon-name></italic> and <italic><tp:taxon-name><tp:taxon-name-part taxon-name-part-type="genus">Entomobrya</tp:taxon-name-part> <tp:taxon-name-part taxon-name-part-type="species">quadrilineata</tp:taxon-name-part></tp:taxon-name></italic> cannot be separated by these diagnostic characters. Color pattern is critical for diagnosis.</p></fn><fn id="TN8"><label>6</label><p><italic><tp:taxon-name><tp:taxon-name-part taxon-name-part-type="genus">Entomobrya</tp:taxon-name-part> <tp:taxon-name-part taxon-name-part-type="species">ligata</tp:taxon-name-part></tp:taxon-name></italic> and <italic><tp:taxon-name><tp:taxon-name-part taxon-name-part-type="genus">Entomobrya</tp:taxon-name-part> <tp:taxon-name-part taxon-name-part-type="species">unifasciata</tp:taxon-name-part></tp:taxon-name></italic> sp. n. cannot be separated by these diagnostic characters. Color pattern is critical for diagnosis.</p></fn></table-wrap-foot></table-wrap><fn id="TN3"><label>1</label><p>Character states: absent (0), present (1), polymorphic (P).</p></fn><fn id="TN4"><label>2</label><p>Character states: smooth or finely ciliate (0), ciliate (1).</p></fn><fn id="TN5"><label>3</label><p>Refer to Figure <xref ref-type="fig" rid="F1">1</xref> for SEM photograph of eye patch setae.</p></fn><fn id="TN6"><label>4</label><p>Character states: multiple projections (0), single projection (1). Refer to Figure <xref ref-type="fig" rid="F2">2</xref> for SEM photograph and drawings of labral papillae.</p></fn><fn id="TN7"><label>5</label><p><italic><tp:taxon-name><tp:taxon-name-part taxon-name-part-type="genus">Entomobrya</tp:taxon-name-part> <tp:taxon-name-part taxon-name-part-type="species">decemfasciata</tp:taxon-name-part></tp:taxon-name></italic> and <italic><tp:taxon-name><tp:taxon-name-part taxon-name-part-type="genus">Entomobrya</tp:taxon-name-part> <tp:taxon-name-part taxon-name-part-type="species">quadrilineata</tp:taxon-name-part></tp:taxon-name></italic> cannot be separated by these diagnostic characters. Color pattern is critical for diagnosis.</p></fn><fn id="TN8"><label>6</label><p><italic><tp:taxon-name><tp:taxon-name-part taxon-name-part-type="genus">Entomobrya</tp:taxon-name-part> <tp:taxon-name-part taxon-name-part-type="species">ligata</tp:taxon-name-part></tp:taxon-name></italic> and <italic><tp:taxon-name><tp:taxon-name-part taxon-name-part-type="genus">Entomobrya</tp:taxon-name-part> <tp:taxon-name-part taxon-name-part-type="species">unifasciata</tp:taxon-name-part></tp:taxon-name></italic> sp. n. cannot be separated by these diagnostic characters. Color pattern is critical for diagnosis.</p></fn><fig id="F1" position="float" orientation="portrait"><label>Figure 1.</label><caption><p> <italic><tp:taxon-name><tp:taxon-name-part taxon-name-part-type="genus">Entomobrya</tp:taxon-name-part> <tp:taxon-name-part taxon-name-part-type="species">atrocincta</tp:taxon-name-part></tp:taxon-name></italic>. SEM photograph of right eye patch, eyes (A–H) and eye patch setae (p-t). Scale bar = 20 µm.</p></caption><graphic xmlns:xlink="http://www.w3.org/1999/xlink" xlink:href="zookeys-525-001-g001.jpg" position="float" orientation="portrait" xlink:type="simple" id="oo_59223.jpg"/></fig><table-wrap id="T5" position="float" orientation="portrait"><label>Table 5.</label><caption><p> Important diagnostic characters for the separation of species within the bicolor complex: <italic><tp:taxon-name><tp:taxon-name-part taxon-name-part-type="genus">Entomobrya</tp:taxon-name-part> <tp:taxon-name-part taxon-name-part-type="species">bicolor</tp:taxon-name-part></tp:taxon-name></italic>, <italic><tp:taxon-name><tp:taxon-name-part taxon-name-part-type="genus">Entomobrya</tp:taxon-name-part> <tp:taxon-name-part taxon-name-part-type="species">decemfasciata</tp:taxon-name-part></tp:taxon-name></italic>, and <italic><tp:taxon-name><tp:taxon-name-part taxon-name-part-type="genus">Entomobrya</tp:taxon-name-part> <tp:taxon-name-part taxon-name-part-type="species">quadrilineata</tp:taxon-name-part></tp:taxon-name></italic>. Character states: absent (0), present (1).</p></caption><table id="TID0EYFCK" rules="all"><tbody><tr><th rowspan="1" colspan="1">Species</th><th rowspan="1" colspan="1">Head macrosetae Ps<sub>5</sub></th><th rowspan="1" colspan="1">Parallel, longitudinal bands on thorax</th></tr><tr><td rowspan="1" colspan="1"><italic><tp:taxon-name><tp:taxon-name-part taxon-name-part-type="genus">Entomobrya</tp:taxon-name-part> <tp:taxon-name-part taxon-name-part-type="species">bicolor</tp:taxon-name-part></tp:taxon-name></italic></td><td rowspan="1" colspan="1">0</td><td rowspan="1" colspan="1">0</td></tr><tr><td rowspan="1" colspan="1"><italic><tp:taxon-name><tp:taxon-name-part taxon-name-part-type="genus">Entomobrya</tp:taxon-name-part> <tp:taxon-name-part taxon-name-part-type="species">decemfasciata</tp:taxon-name-part></tp:taxon-name></italic></td><td rowspan="1" colspan="1">1</td><td rowspan="1" colspan="1">0</td></tr><tr><td rowspan="1" colspan="1"><italic><tp:taxon-name><tp:taxon-name-part taxon-name-part-type="genus">Entomobrya</tp:taxon-name-part> <tp:taxon-name-part taxon-name-part-type="species">quadrilineata</tp:taxon-name-part></tp:taxon-name></italic></td><td rowspan="1" colspan="1">1</td><td rowspan="1" colspan="1">1</td></tr></tbody></table></table-wrap><supplementary-material xmlns:xlink="http://www.w3.org/1999/xlink" id="S3" position="float" orientation="portrait" xlink:type="simple"><label>Supplementary material 3</label><caption><p>Photographs of type specimens</p></caption><p>Data type: PDF file</p><p>Explanation note: Photographs of type specimens stored at the Illinois Natural History Survey, Champaign, IL. Lateral (<bold>A</bold>) and dorsal (<bold>B</bold>) views of a neo-paratype specimen of <italic><tp:taxon-name><tp:taxon-name-part taxon-name-part-type="genus">Entomobrya</tp:taxon-name-part> <tp:taxon-name-part taxon-name-part-type="species">quadrilineata</tp:taxon-name-part></tp:taxon-name></italic> Bueker, 1939, Fountain Bluff, IL., V.15.1932, Ross &amp; Mohr. Lateral view of a co- type specimen of <italic><tp:taxon-name><tp:taxon-name-part taxon-name-part-type="genus">Entomobrya</tp:taxon-name-part> <tp:taxon-name-part taxon-name-part-type="species">decemfasciata</tp:taxon-name-part></tp:taxon-name></italic> <xref ref-type="bibr" rid="B39">Packard 1873</xref> (<bold>C</bold>), no locality information. <italic><tp:taxon-name><tp:taxon-name-part taxon-name-part-type="genus">Entomobrya</tp:taxon-name-part> <tp:taxon-name-part taxon-name-part-type="species">ligata</tp:taxon-name-part></tp:taxon-name></italic> <xref ref-type="bibr" rid="B21">Folsom 1924</xref>: Co-type specimens, Roorheesville?, NY 30Aug1923, M. J. Leonard (<bold>D, E, F</bold>); Co-type specimen, NY, July 1923, A. Wolf (<bold>G</bold>).</p><media xlink:href="zookeys-525-001-s003.pdf" mimetype="pdf" mime-subtype="pdf file" position="float" orientation="portrait" xlink:type="simple" id="oo_59265.pdf"/><permissions><license xlink:type="simple"><license-p>This dataset is made available under the Open Database License (<ext-link ext-link-type="uri" xlink:href="http://opendatacommons.org/licenses/odbl/1.0/" xlink:type="simple">http://opendatacommons.org/licenses/odbl/1.0/</ext-link>). The Open Database License (ODbL) is a license agreement intended to allow users to freely share, modify, and use this Dataset while maintaining this same freedom for others, provided that the original source and author(s) are credited.</license-p></license></permissions><attrib specific-use="authors">Aron D. Katz, Rosanna Giordano, Felipe Soto-Adames</attrib></supplementary-material><supplementary-material xmlns:xlink="http://www.w3.org/1999/xlink" id="S2" position="float" orientation="portrait" xlink:type="simple"><label>Supplementary material 2</label><caption><p>Distribution maps</p></caption><p>Data type: PDF file</p><p>Explanation note: Distribution maps: <bold>A</bold>, <italic><tp:taxon-name><tp:taxon-name-part taxon-name-part-type="genus">Entomobrya</tp:taxon-name-part> <tp:taxon-name-part taxon-name-part-type="species">assuta</tp:taxon-name-part></tp:taxon-name></italic>; <bold>B</bold>, <italic><tp:taxon-name><tp:taxon-name-part taxon-name-part-type="genus">Entomobrya</tp:taxon-name-part> <tp:taxon-name-part taxon-name-part-type="species">atrocincta</tp:taxon-name-part></tp:taxon-name></italic>; <bold>C</bold>, <italic><tp:taxon-name><tp:taxon-name-part taxon-name-part-type="genus">Entomobrya</tp:taxon-name-part> <tp:taxon-name-part taxon-name-part-type="species">bicolor</tp:taxon-name-part></tp:taxon-name></italic>; <bold>D</bold>, <italic><tp:taxon-name><tp:taxon-name-part taxon-name-part-type="genus">Entomobrya</tp:taxon-name-part> <tp:taxon-name-part taxon-name-part-type="species">citrensis</tp:taxon-name-part></tp:taxon-name></italic> sp. n.; <bold>E</bold>, <italic><tp:taxon-name><tp:taxon-name-part taxon-name-part-type="genus">Entomobrya</tp:taxon-name-part> <tp:taxon-name-part taxon-name-part-type="species">clitellaria</tp:taxon-name-part></tp:taxon-name></italic>; <bold>F</bold>, <italic><tp:taxon-name><tp:taxon-name-part taxon-name-part-type="genus">Entomobrya</tp:taxon-name-part> <tp:taxon-name-part taxon-name-part-type="species">decemfasciata</tp:taxon-name-part></tp:taxon-name></italic>; <bold>G</bold>, <italic><tp:taxon-name><tp:taxon-name-part taxon-name-part-type="genus">Entomobrya</tp:taxon-name-part> <tp:taxon-name-part taxon-name-part-type="species">intermedia</tp:taxon-name-part></tp:taxon-name></italic>; <bold>H</bold>, <italic><tp:taxon-name><tp:taxon-name-part taxon-name-part-type="genus">Entomobrya</tp:taxon-name-part> <tp:taxon-name-part taxon-name-part-type="species">jubata</tp:taxon-name-part></tp:taxon-name></italic> sp. n.; <bold>I</bold>, <italic><tp:taxon-name><tp:taxon-name-part taxon-name-part-type="genus">Entomobrya</tp:taxon-name-part> <tp:taxon-name-part taxon-name-part-type="species">ligata</tp:taxon-name-part></tp:taxon-name></italic>; <bold>J</bold>, <italic><tp:taxon-name><tp:taxon-name-part taxon-name-part-type="genus">Entomobrya</tp:taxon-name-part> <tp:taxon-name-part taxon-name-part-type="species">multifasciata</tp:taxon-name-part></tp:taxon-name></italic>; <bold>K</bold>, <italic><tp:taxon-name><tp:taxon-name-part taxon-name-part-type="genus">Entomobrya</tp:taxon-name-part> <tp:taxon-name-part taxon-name-part-type="species">neotenica</tp:taxon-name-part></tp:taxon-name></italic> sp. n.; <bold>L</bold>, <italic><tp:taxon-name><tp:taxon-name-part taxon-name-part-type="genus">Entomobrya</tp:taxon-name-part> <tp:taxon-name-part taxon-name-part-type="species">nivalis</tp:taxon-name-part></tp:taxon-name></italic>; <bold>M</bold>, <italic><tp:taxon-name><tp:taxon-name-part taxon-name-part-type="genus">Entomobrya</tp:taxon-name-part> <tp:taxon-name-part taxon-name-part-type="species">quadrilineata</tp:taxon-name-part></tp:taxon-name></italic>; <bold>N</bold>, <italic><tp:taxon-name><tp:taxon-name-part taxon-name-part-type="genus">Entomobrya</tp:taxon-name-part> <tp:taxon-name-part taxon-name-part-type="species">unifasciata</tp:taxon-name-part></tp:taxon-name></italic> sp. n.; <bold>O</bold>, <italic><tp:taxon-name><tp:taxon-name-part taxon-name-part-type="genus">Entomobrya</tp:taxon-name-part> <tp:taxon-name-part taxon-name-part-type="species">unostrigata</tp:taxon-name-part></tp:taxon-name></italic>.</p><media xlink:href="zookeys-525-001-s002.pdf" mimetype="pdf" mime-subtype="pdf file" position="float" orientation="portrait" xlink:type="simple" id="oo_59264.pdf"/><permissions><license xlink:type="simple"><license-p>This dataset is made available under the Open Database License (<ext-link ext-link-type="uri" xlink:href="http://opendatacommons.org/licenses/odbl/1.0/" xlink:type="simple">http://opendatacommons.org/licenses/odbl/1.0/</ext-link>). The Open Database License (ODbL) is a license agreement intended to allow users to freely share, modify, and use this Dataset while maintaining this same freedom for others, provided that the original source and author(s) are credited.</license-p></license></permissions><attrib specific-use="authors">Aron D. Katz, Rosanna Giordano, Felipe Soto-Adames</attrib></supplementary-material></tp:treatment-sec><ref-list><ref id="B30"><mixed-citation xmlns:xlink="http://www.w3.org/1999/xlink" xlink:type="simple"><person-group><name name-style="western"><surname>Katz</surname><given-names>AD</given-names></name><name name-style="western"><surname>Giordano</surname><given-names>R</given-names></name><name name-style="western"><surname>Soto-Adames</surname><given-names>FN</given-names></name></person-group> (<year>2015</year>) <article-title>Operational criteria for cryptic species delimitation when evidence is limited, as exemplified by North American <italic><tp:taxon-name><tp:taxon-name-part taxon-name-part-type="genus">Entomobrya</tp:taxon-name-part></tp:taxon-name></italic> (<tp:taxon-name><tp:taxon-name-part taxon-name-part-type="order">Collembola</tp:taxon-name-part></tp:taxon-name>: <tp:taxon-name><tp:taxon-name-part taxon-name-part-type="family">Entomobryidae</tp:taxon-name-part></tp:taxon-name>).</article-title> <source>Zoological Journal of the Linnean Society</source> <volume>173</volume>: <fpage>810</fpage>–<lpage>840</lpage>. doi: <ext-link xlink:type="simple" ext-link-type="doi" xlink:href="10.1111/zoj.12220">10.1111/zoj.12220</ext-link> </mixed-citation></ref><ref id="B39"><mixed-citation xmlns:xlink="http://www.w3.org/1999/xlink" xlink:type="simple"><person-group><name name-style="western"><surname>Packard</surname><given-names>AS</given-names></name></person-group> (<year>1873</year>) <article-title>Synopsis of the <tp:taxon-name><tp:taxon-name-part taxon-name-part-type="order">Thysanura</tp:taxon-name-part></tp:taxon-name> of Essex County, Mass., with descriptions of a few extralimital forms.</article-title> <source>Annual Report of the Trustees of the Peabody Academy of Science</source> <volume>5</volume>: <fpage>23</fpage>–<lpage>51</lpage>. </mixed-citation></ref><ref id="B21"><mixed-citation xmlns:xlink="http://www.w3.org/1999/xlink" xlink:type="simple"><person-group><name name-style="western"><surname>Folsom</surname><given-names>JW</given-names></name></person-group> (<year>1924</year>) <article-title>New species of <tp:taxon-name><tp:taxon-name-part taxon-name-part-type="order">Collembola</tp:taxon-name-part></tp:taxon-name> From New York State.</article-title> <source>American Museum Novitates</source> <volume>108</volume>: <fpage>1</fpage>–<lpage>12</lpage>. </mixed-citation></ref></ref-list></tp:taxon-treatment>
