# Supplementary material for: Taxonomic review and phylogenetic analysis of fifteen North American Entomobrya (Collembola, Entomobryidae), including four new species
Source: Zookeys. 2015 Oct 5;(525):1–75. doi: 10.3897/zookeys.525.6020 (PMC4607850; doi:10.3897/zookeys.525.6020)
Supplement: Supplementary material 1 — Morphology matrix [file zookeys-525-001-s001.nex]

#NEXUS
[written Sat Sep 19 12:13:43 CDT 2015 by Mesquite  version 3.02 (build 681) at Arons-MBP/192.168.1.73]

BEGIN TAXA;
	TITLE Taxa;
	DIMENSIONS NTAX=23;
	TAXLABELS
		Entomobrya_assuta Entomobrya_atrocincta Entomobrya_bicolor Entomobrya_jubata_n_sp Entomobrya_citrensis_n_sp Entomobrya_clitellaria Entomobrya_decemfasciata Entomobrya_intermedia Entomobrya_ligata Entomobrya_multifasciata Entomobrya_neotenica_n_sp Entomobrya_nivalis Entomobrya_quadrilineata Entomobrya_unifasciata_n_sp Entomobrya_unostrigata Homidia_sauteri Homidia_socia Willowsia_buski Willowsia_nigromaculata Willowsia_n_sp_1 Pseudosinella_violenta Seira_dowlingi Entomobryoides_dissimilis 
	;

END;


BEGIN CHARACTERS;
	TITLE  Character_Matrix;
	DIMENSIONS  NCHAR=179;
	FORMAT DATATYPE = STANDARD GAP = - MISSING = ? SYMBOLS = "  0 1 2";
	CHARSTATELABELS 
		1 'Head Mesoseta A''0' /  absent present absent_or_present, 2 Head_Macroseta_An0 /  absent present absent_or_present, 3 Head_Macroseta_An1 /  absent present absent_or_present, 4 Head_Macroseta_An2 /  absent present absent_or_present, 5 Head_Macroseta_An3a3 /  absent present absent_or_present, 6 Head_Macroseta_An3a2 /  absent present absent_or_present, 7 Head_Macroseta_An3a /  absent present absent_or_present, 8 Head_Macroseta_An3 /  absent present absent_or_present, 9 Head_Macroseta_A0 /  absent present absent_or_present, 10 Head_Macroseta_A2 /  absent present absent_or_present, 11 Head_Macroseta_A3 /  absent present absent_or_present, 12 Head_Macroseta_A5 /  absent present absent_or_present, 13 Head_Macroseta_A6 /  absent present absent_or_present, 14 Head_Macroseta_M1 /  absent present absent_or_present, 15 Head_Macroseta_M2 /  absent present absent_or_present, 16 Head_Macroseta_M3i /  absent present absent_or_present, 17 Head_Macroseta_M3 /  absent present absent_or_present, 18 Head_Macroseta_M4 /  absent present absent_or_present, 19 'Head Macroseta S''0' /  absent present absent_or_present, 20 Head_Macroseta_S0 /  absent present absent_or_present, 21 Head_Macroseta_S1 /  absent present absent_or_present, 22 Head_Macroseta_S2 /  absent present absent_or_present, 23 Head_Macroseta_S3 /  absent present absent_or_present, 24 Head_Macroseta_S4i /  absent present absent_or_present, 25 Head_Macroseta_S4 /  absent present absent_or_present, 26 Head_Macroseta_S5i /  absent present absent_or_present, 27 Head_Macroseta_S5 /  absent present absent_or_present, 28 Head_Macroseta_S6 /  absent present absent_or_present, 29 Head_Macroseta_Ps2 /  absent present absent_or_present, 30 Head_Macroseta_Ps3 /  absent present absent_or_present, 31 Head_Macroseta_Ps5 /  absent present absent_or_present, 32 Head_Macroseta_Pi1 /  absent present absent_or_present, 33 Head_Macroseta_Pi2 /  absent present absent_or_present, 34 Head_Macroseta_Pi3 /  absent present absent_or_present, 35 Head_Macroseta_Pa1 /  absent present absent_or_present, 36 Head_Macroseta_Pa2 /  absent present absent_or_present, 37 Head_Macroseta_Pa3 /  absent present absent_or_present, 38 'Head Macroseta Pa3''' /  absent present absent_or_present, 39 Head_Macroseta_Pa4 /  absent present absent_or_present, 40 Head_Macroseta_Pa5 /  absent present absent_or_present, 41 Head_Macroseta_Pm1i /  absent present absent_or_present, 42 Head_Macroseta_Pm1 /  absent present absent_or_present, 43 Head_Macroseta_Pm2 /  absent present absent_or_present, 44 Head_Macroseta_Pm3 /  absent present absent_or_present, 45 Head_Macroseta_Pm4 /  absent present absent_or_present, 46 Head_Macroseta_Pp1 /  absent present absent_or_present, 47 Head_Macroseta_Pp2 /  absent present absent_or_present, 48 Head_Macroseta_Pp3 /  absent present absent_or_present, 49 Th2_Macroseta_m1 /  absent present absent_or_present, 50 Th2_Macroseta_m1i /  absent present absent_or_present, 51 Th2_Macroseta_m2 /  absent present absent_or_present, 52 Th2_Macroseta_m2i /  absent present absent_or_present, 53 Th2_Macroseta_m2i2 /  absent present absent_or_present, 54 Th2_Macroseta_a5 /  absent present absent_or_present, 55 Th2_Macroseta_m4 /  absent present absent_or_present, 56 Th2_Macroseta_m4i /  absent present absent_or_present, 57 Th2_Macroseta_m4i2 /  absent present absent_or_present, 58 Th2_Macroseta_m4i3 /  absent present absent_or_present, 59 Th2_Macroseta_m4p /  absent present absent_or_present, 60 Th2_Macroseta_m4pi /  absent present absent_or_present, 61 Th2_Macroseta_m4pi2 /  absent present absent_or_present, 62 Th2_Macroseta_m4pi3 /  absent present absent_or_present, 63 Th2_Macroseta_m5 /  absent present absent_or_present, 64 Th2_Macroseta_p1i /  absent present absent_or_present, 65 Th2_Macroseta_p1 /  absent present absent_or_present, 66 Th2_Macroseta_p2 /  absent present absent_or_present, 67 Th2_Macroseta_p3 /  absent present absent_or_present, 68 Th2_Macroseta_p4 /  absent present absent_or_present, 69 Th2_Macroseta_p5 /  absent present absent_or_present, 70 Th2_Macroseta_p6 /  absent present absent_or_present, 71 Th2_Macroseta_p6ep /  absent present absent_or_present, 72 Th2_Macroseta_p6e /  absent present absent_or_present, 73 Th3_Macroseta_a1i /  absent present absent_or_present, 74 Th3_Macroseta_a1 /  absent present absent_or_present, 75 Th3_Macroseta_a2i /  absent present absent_or_present, 76 Th3_Macroseta_a2 /  absent present absent_or_present, 77 Th3_Macroseta_a3 /  absent present absent_or_present, 78 Th3_Macroseta_a4i /  absent present absent_or_present, 79 Th3_Macroseta_a4 /  absent present absent_or_present, 80 Th3_Macroseta_a5 /  absent present absent_or_present, 81 Th3_Macroseta_a5e /  absent present absent_or_present, 82 Th3_Macroseta_a5e2 /  absent present absent_or_present, 83 Th3_Macroseta_a5e3 /  absent present absent_or_present, 84 Th3_Macroseta_m4 /  absent present absent_or_present, 85 Th3_Macroseta_m5i /  absent present absent_or_present, 86 Th3_Macroseta_m5 /  absent present absent_or_present, 87 Th3_Macroseta_m5p /  absent present absent_or_present, 88 Th3_Macroseta_a6i /  absent present absent_or_present, 89 Th3_Macroseta_a6 /  absent present absent_or_present, 90 Th3_Macroseta_a7 /  absent present absent_or_present, 91 Th3_Macroseta_p1i /  absent present absent_or_present, 92 Th3_Macroseta_p1 /  absent present absent_or_present, 93 Th3_Macroseta_p2 /  absent present absent_or_present, 94 Th3_Macroseta_p3 /  absent present absent_or_present, 95 Th3_Macroseta_p4 /  absent present absent_or_present, 96 Th3_Macroseta_p5 /  absent present absent_or_present, 97 Th3_Macroseta_p6 /  absent present absent_or_present, 98 Th3_Macroseta_m6 /  absent present absent_or_present, 99 Th3_Macroseta_m6e /  absent present absent_or_present, 100 Th3_Macroseta_m7 /  absent present absent_or_present, 101 Th3_Macroseta_m7i /  absent present absent_or_present, 102 Th3_Macroseta_m7i2 /  absent present absent_or_present, 103 Ab1_Macroseta_a1i2 /  absent present absent_or_present, 104 Ab1_Macroseta_a1i /  absent present absent_or_present, 105 Ab1_Macroseta_a1 /  absent present absent_or_present, 106 Ab1_Macroseta_a2 /  absent present absent_or_present, 107 Ab1_Macroseta_a3 /  absent present absent_or_present, 108 Ab1_Macroseta_m4i /  absent present absent_or_present, 109 Ab1_Macroseta_a5i /  absent present absent_or_present, 110 Ab1_Macroseta_a5 /  absent present absent_or_present, 111 Ab1_Macroseta_m2i3 /  absent present absent_or_present, 112 Ab1_Macroseta_m2i2 /  absent present absent_or_present, 113 Ab1_Macroseta_m2i /  absent present absent_or_present, 114 Ab1_Macroseta_m2 /  absent present absent_or_present, 115 Ab1_Macroseta_m3 /  absent present absent_or_present, 116 Ab1_Macroseta_m4ip /  absent present absent_or_present, 117 Ab1_Macroseta_m4 /  absent present absent_or_present, 118 Ab1_Macroseta_m5i /  absent present absent_or_present, 119 Ab1_Macroseta_m5 /  absent present absent_or_present, 120 Ab1_Macroseta_m5e /  absent present absent_or_present, 121 Ab2_Macroseta_a2 /  absent present absent_or_present, 122 Ab2_Macroseta_a3 /  absent present absent_or_present, 123 Ab2_Macroseta_m3 /  absent present absent_or_present, 124 Ab2_Macroseta_m3ep /  absent present absent_or_present, 125 Ab2_Macroseta_m3ep2 /  absent present absent_or_present, 126 Ab2_Macroseta_m3e /  absent present absent_or_present, 127 Ab2_Macroseta_m3ea /  absent present absent_or_present, 128 Ab2_Macroseta_m3ei /  absent present absent_or_present, 129 Ab2_Macroseta_m3eai /  absent present absent_or_present, 130 Ab2_Macroseta_m5 /  absent present absent_or_present, 131 Ab2_Macroseta_p5 /  absent present absent_or_present, 132 Ab2_Macroseta_p6 /  absent present absent_or_present, 133 Ab3_Macroseta_a1 /  absent present absent_or_present, 134 Ab3_Macroseta_a2 /  absent present absent_or_present, 135 Ab3_Macroseta_a3 /  absent present absent_or_present, 136 Ab3_Macroseta_m3 /  absent present absent_or_present, 137 Ab3_Macroseta_am6 /  absent present absent_or_present, 138 Ab3_Macroseta_pm6 /  absent present absent_or_present, 139 Ab3_Macroseta_p6 /  absent present absent_or_present, 140 Ab3_Macroseta_p5 /  absent present absent_or_present, 141 Ab4_Macroseta_A6 /  absent present absent_or_present, 142 Ab4_Macroseta_A5 /  absent present absent_or_present, 143 Ab4_Macroseta_A4 /  absent present absent_or_present, 144 Ab4_Macroseta_B6 /  absent present absent_or_present, 145 Ab4_Macroseta_B5 /  absent present absent_or_present, 146 Ab4_Macroseta_B4 /  absent present absent_or_present, 147 Ab4_Macroseta_B3 /  absent present absent_or_present, 148 Ab4_Macroseta_C1 /  absent present absent_or_present, 149 Eye_well_microseta_p /  absent present absent_or_present, 150 Eye_well_microseta_r /  absent present absent_or_present, 151 Eye_well_microseta_s /  absent present absent_or_present, 152 Eye_well_microseta_t /  absent present absent_or_present, 153 Eye_well_microseta_q /  absent present absent_or_present, 154 Prelabral_setae /  smooth ciliate, 155 Labrum_basal_setae /  smooth ciliate, 156 Labrum_median_setae /  smooth ciliate, 157 Labrum_distal_setae /  smooth ciliate, 158 Labral_papillae /  'multi-seta' single_seta smooth, 159 Labial_appendage_size /  subequal_to_papilla longer_than_papilla, 160 Labium_proximal_seta_x /  smooth ciliate, 161 Labium_proximal_seta_y /  smooth ciliate, 162 Labium_proximal_seta_z /  smooth ciliate, 163 Labium_proximal_seta_c1 /  smooth ciliate, 164 Labium_proximal_seta_c2 /  smooth ciliate, 165 Labial_triangle_a1i /  absent present, 166 Labial_triangle_a1 /  smooth ciliate, 167 Labial_triangle_a2 /  smooth ciliate, 168 Labial_triangle_a3 /  smooth ciliate, 169 Labial_triangle_a4 /  smooth ciliate, 170 Labial_triangle_a5 /  smooth ciliate, 171 Labial_triangle_m1 /  absent present absent_or_present, 172 Labial_triangle_m2 /  smooth ciliate, 173 Labial_triangle_r1 /  smooth ciliate, 174 Labial_triangle_e /  smooth ciliate, 175 Labial_triangle_L1 /  smooth ciliate, 176 Labial_triangle_L2 /  smooth ciliate, 177 Antennal_bulb /  absent present, 178 Scales /  absent present, 179 Dental_spines /  absent present ; 
	MATRIX
	Entomobrya_assuta            0111211111110110210201111111111011100111010101110000010000000000000111110000000100000100100000101101000000000?000000?00000100100010001010110100110011111100000000000000000011111100
	Entomobrya_atrocincta        01110011111121121102111111101010111101110111011110100110001000011111111101011111200211021121111111110000222001000112100012120100010011111110111110111111110000000000000000011111100
	Entomobrya_bicolor           01112111111101111101111111101000101111111111111111111111221111111111100011111111110011001011111111111100111101001111101111111110211101111111111111111111110001000000000000211111100
	Entomobrya_jubata_n_sp       01110011111111101111111111101002111111112111110111111111111110111111110101011111110011011011111111111000111101001111111011112111210001111110111111011111110001000000000000011111100
	Entomobrya_citrensis_n_sp    0111211111110110010101111111111011100111010101110000010000000000000111110000000100000100100000101101000000000?000000?00001100100010001010110100110011111100000000000000000011111100
	Entomobrya_clitellaria       01110211111111101101111111101012111111112211112112111111111110111111111101011111110011011011111111111000211221001112101011110122210001111110111111011111110001000000000000011111100
	Entomobrya_decemfasciata     01110111111121111101111111101011211111110111111111111111121111111111100011111111110011001011111111101121111111211111111111111110211101111110111111111111110001100000100000111111100
	Entomobrya_intermedia        01110011111111101101211011101010111111110211011110110111001000111111111101011111000111001001111111000000011001000110101011100100010010011110111110111111110000000000000000011111100
	Entomobrya_ligata            111100111111011011211111111010101111111102111101101121110010000111111?1101011111100011011011112111110000000001000110100012110100010000212110110111011011000001000000000000011111100
	Entomobrya_multifasciata     01110011111101101101211011101010111111110211011112120110001000011111111101011211200211001011111111110000011001000112100011100100010011111110111110111111110000000000000000011111100
	Entomobrya_neotenica_n_sp    01110011111101101101111212121010011111110011010110120111001000001111100001011211100021001001110110000000000001000110100010100100010000010110110111011011000001000000000000011111100
	Entomobrya_nivalis           01110011111121101101211111121211001211110101011112122111002100111111111101011111000011001011121111010000211001001112101011110122010010211110110110111111110000000000000000011111100
	Entomobrya_quadrilineata     011101111111011111011111111010121111111101011111111111111111111111111?1111111111111011001011111111011002111221001111111111111112011101111110111111111111110001100000000000111111100
	Entomobrya_unifasciata_n_sp  111100111111011011211111111010101111111102111101101121110021000111111?1101011111100011011011112111110000000001000110100012110100010000212110110111011011000001000000000000011111100
	Entomobrya_unostrigata       01110011111101101101211111101010211101110211011110000110001000111111111101011111100011111111112111111100021021001110121011110112011110011110121112121111110000000000000000011111100
	Homidia_sauteri              01110011111101101101111111101010211101111111011112111111001200111111111101011111110011111011111111101101111011011110101011110112210011011110122111001111110001000000000000011111101
	Homidia_socia                01110111111101111101111111101011001111111111111110111111001000111111100001011111100011111011111111101100111011001110101111110110010011111110110110011011000001000000000000011111101
	Willowsia_buski              01110011111101100101011111100010011001110101110100000110000100001111111100000001000101001001111111110000000000000110100010100100010001011110100111011111110001000000000000011111110
	Willowsia_nigromaculata      01110011111101100101111111100001010001110101110100000110000000001111110000000001000101001001110111110000000001000000100010100100010001111110111111011111110001100000000000011111110
	Willowsia_n_sp_1             01110111111101101100010011100010000000000000000000000100000000000000101100000000000001001000010011110000000000000000100000100100010011011110110110001111110001000000000000011111110
	Pseudosinella_violenta       11110111100000000000000000000000000000010000000000000000000000000000000000000000000000000000000000000000000000000000000000100100010100000110000110000000000002100000000000000000010
	Seira_dowlingi               01111111111100000101111000100000001001110101011101111111001000001110100000010011000000000001110111000000000000000111100010100100010000010110011111111111110001000000000000110111010
	Entomobryoides_dissimilis    01112111111101101101111111101001111111111111111110110111101100111111111101011111100011011111111111111100011000001110101011110110010001111110101111101011000001100000000000101001000

;

END;
BEGIN ASSUMPTIONS;
	OPTIONS DEFTYPE = unord PolyTcount = MINSTEPS;
	TYPESET * UNTITLED   =  unord:  1 -  179;

END;

BEGIN MESQUITECHARMODELS;
	ProbModelSet * UNTITLED   =  'Mk1 (est.)':  1 -  179;
END;

Begin MESQUITE;
		MESQUITESCRIPTVERSION 2;
		TITLE AUTO;
		tell ProjectCoordinator;
		timeSaved 1442682823627;
		getEmployee #mesquite.minimal.ManageTaxa.ManageTaxa;
		tell It;
			setID 0 4321827210069942347;
			tell It;
				setDefaultOrder  0 1 2 3 4 5 6 7 8 9 10 11 12 22 13 14 15 16 17 18 19 20 21;
				attachments ;
			endTell;
		endTell;
		getEmployee #mesquite.charMatrices.ManageCharacters.ManageCharacters;
		tell It;
			setID 0 4353825001373893239;
			mqVersion 302;
			checksumv 0 3 3936704023 null  getNumChars 179 numChars 179 getNumTaxa 23 numTaxa 23   short true   bits 7   states 7   sumSquaresStatesOnly 12711.0 sumSquares 12711.0 longCompressibleToShort false usingShortMatrix true   NumFiles 1 NumMatrices 1;
			mqVersion;
		endTell;
		getWindow;
		tell It;
			suppress;
			setResourcesState false false 4;
			setPopoutState 400;
			setExplanationSize 0;
			setAnnotationSize 0;
			setFontIncAnnot 0;
			setFontIncExp 0;
			setSize 840 917;
			setLocation 840 23;
			setFont SanSerif;
			setFontSize 10;
			getToolPalette;
			tell It;
			endTell;
			desuppress;
		endTell;
		getEmployee  #mesquite.minimal.ManageTaxa.ManageTaxa;
		tell It;
			showTaxa #4321827210069942347 #mesquite.lists.TaxonList.TaxonList;
			tell It;
				setTaxa #4321827210069942347;
				getWindow;
				tell It;
					newAssistant  #mesquite.lists.TaxonListCurrPartition.TaxonListCurrPartition;
					setExplanationSize 30;
					setAnnotationSize 20;
					setFontIncAnnot 0;
					setFontIncExp 0;
					setSize 836 845;
					setLocation 840 23;
					setFont SanSerif;
					setFontSize 10;
					getToolPalette;
					tell It;
					endTell;
				endTell;
				showWindow;
				getEmployee #mesquite.lists.ColorTaxon.ColorTaxon;
				tell It;
					setColor Red;
					removeColor off;
				endTell;
				getEmployee #mesquite.lists.TaxonListAnnotPanel.TaxonListAnnotPanel;
				tell It;
					togglePanel off;
				endTell;
			endTell;
		endTell;
		getEmployee  #mesquite.charMatrices.BasicDataWindowCoord.BasicDataWindowCoord;
		tell It;
			showDataWindow #4353825001373893239 #mesquite.charMatrices.BasicDataWindowMaker.BasicDataWindowMaker;
			tell It;
				getWindow;
				tell It;
					getTable;
					tell It;
						rowNamesWidth 158;
					endTell;
					setExplanationSize 30;
					setAnnotationSize 20;
					setFontIncAnnot 0;
					setFontIncExp 0;
					setSize 836 845;
					setLocation 840 23;
					setFont SanSerif;
					setFontSize 10;
					getToolPalette;
					tell It;
						setTool mesquite.charMatrices.BasicDataWindowMaker.BasicDataWindow.ibeam;
					endTell;
					setTool mesquite.charMatrices.BasicDataWindowMaker.BasicDataWindow.ibeam;
					colorCells  #mesquite.charMatrices.ColorByState.ColorByState;
				tell It;
					setStateLimit 9;
					toggleUniformMaximum on;
				endTell;
					colorRowNames  #mesquite.charMatrices.TaxonGroupColor.TaxonGroupColor;
					colorColumnNames  #mesquite.charMatrices.CharGroupColor.CharGroupColor;
					colorText  #mesquite.charMatrices.NoColor.NoColor;
					setBackground White;
					toggleShowNames off;
					toggleShowTaxonNames on;
					toggleTight off;
					toggleThinRows on;
					toggleShowChanges on;
					toggleSeparateLines off;
					toggleShowStates on;
					toggleAutoWCharNames on;
					toggleAutoTaxonNames off;
					toggleShowDefaultCharNames off;
					toggleConstrainCW on;
					toggleBirdsEye off;
					toggleShowPaleGrid off;
					toggleShowPaleCellColors off;
					toggleShowPaleExcluded off;
					togglePaleInapplicable on;
					toggleShowBoldCellText off;
					toggleAllowAutosize on;
					toggleColorsPanel off;
					toggleDiagonal on;
					setDiagonalHeight 105;
					toggleLinkedScrolling on;
					toggleScrollLinkedTables off;
				endTell;
				showWindow;
				getWindow;
				tell It;
					forceAutosize;
				endTell;
				getEmployee #mesquite.charMatrices.ColorCells.ColorCells;
				tell It;
					setColor Red;
					removeColor off;
				endTell;
				getEmployee #mesquite.categ.StateNamesEditor.StateNamesEditor;
				tell It;
					makeWindow;
					tell It;
						setExplanationSize 30;
						setAnnotationSize 20;
						setFontIncAnnot 0;
						setFontIncExp 0;
						setSize 836 845;
						setLocation 840 23;
						setFont SanSerif;
						setFontSize 10;
						getToolPalette;
						tell It;
							setTool mesquite.categ.StateNamesEditor.StateNamesWindow.ibeam;
						endTell;
						setActive;
						rowsAreCharacters on;
						toggleConstrainChar on;
						toggleConstrainCharNum 3;
						togglePanel off;
						toggleSummaryPanel off;
					endTell;
					showWindow;
				endTell;
				getEmployee #mesquite.categ.StateNamesStrip.StateNamesStrip;
				tell It;
					showStrip off;
				endTell;
				getEmployee #mesquite.charMatrices.AnnotPanel.AnnotPanel;
				tell It;
					togglePanel off;
				endTell;
				getEmployee #mesquite.charMatrices.CharReferenceStrip.CharReferenceStrip;
				tell It;
					showStrip off;
				endTell;
				getEmployee #mesquite.charMatrices.QuickKeySelector.QuickKeySelector;
				tell It;
					autotabOff;
				endTell;
				getEmployee #mesquite.charMatrices.SelSummaryStrip.SelSummaryStrip;
				tell It;
					showStrip off;
				endTell;
				getEmployee #mesquite.categ.SmallStateNamesEditor.SmallStateNamesEditor;
				tell It;
					panelOpen true;
				endTell;
			endTell;
		endTell;
		endTell;
end;
